# Supplementary material for: A spatiotemporal single‐cell atlas of porcine development reveals regulatory dynamics and cellular targets of domestication
Source: Imeta. 2026 Jun 4;5(3):e70135. doi: 10.1002/imt2.70135 (PMC13377417; doi:10.1002/imt2.70135)
Supplement: Supplementary file 2 — Table S1: Sample metadata. Table S2: Cell numbers per sample. Table S3: A collection of the marker genes used for each cell type annotation. Table S4: Differential expression of the marker genes used for each cell type annotation. Table S5: Cell numbers of main lineage per sample. Table S6: Number of subtypes in each main lineage. Table S7: A collection of differentially expressed genes for each cell type. Table S8: Differential gene expression test results of the adjacent time points. Table S9: GO enrichment results of each module identified by WGCNA analysis. Table S10: A collection of marker genes for clusters identified in pseudotime analysis of immune cells. Table S11: GO enrichment results of stage‐specifically expressed genes during pseudotime analysis of immune cells. Table S12: Phenome‐wide association results for MYOT. Table S13: Human and pig shared genes for conserved cell types. [file IMT2-5-e70135-s002.xlsx]

## Sheet: S1
Table S1 Sample metadata
ID	Age	Breed	Tissue
E38-HA-1	E38	Bama Pig	Heart
E38-HA-2	E38	Bama Pig	Heart
E80-HA-1	E80	Bama Pig	Heart
E80-HA-2	E80	Bama Pig	Heart
PN0-HA-1	PN0	Bama Pig	Heart
PN0-HA-2	PN0	Bama Pig	Heart
PN28-HA-1	PN28	Bama Pig	Heart
PN28-HA-2	PN28	Bama Pig	Heart
PN180-HA-1	PN180	Bama Pig	Heart
PN180-HA-2	PN180	Bama Pig	Heart
E38-LV-1	E38	Bama Pig	Liver
E80-LV-1	E80	Bama Pig	Liver
E80-LV-2	E80	Bama Pig	Liver
PN0-LV-1	PN0	Bama Pig	Liver
PN0-LV-2	PN0	Bama Pig	Liver
PN0-LV-3	PN0	Bama Pig	Liver
PN28-LV-1	PN28	Bama Pig	Liver
PN28-LV-2	PN28	Bama Pig	Liver
PN28-LV-3	PN28	Bama Pig	Liver
PN180-LV-1	PN180	Bama Pig	Liver
PN180-LV-2	PN180	Bama Pig	Liver
PN180-LV-3	PN180	Bama Pig	Liver
E38-MU-1	E38	Bama Pig	Muscle
E38-MU-2	E38	Bama Pig	Muscle
E80-MU-1	E80	Bama Pig	Muscle
E80-MU-2	E80	Bama Pig	Muscle
PN0-MU-1	PN0	Bama Pig	Muscle
PN0-MU-2	PN0	Bama Pig	Muscle
PN28-MU-1	PN28	Bama Pig	Muscle
PN28-MU-2	PN28	Bama Pig	Muscle
PN180-MU-1	PN180	Bama Pig	Muscle
PN180-MU-2	PN180	Bama Pig	Muscle
E38-LU-1	E38	Bama Pig	Lung
E80-LU-1	E80	Bama Pig	Lung
E80-LU-2	E80	Bama Pig	Lung
PN0-LU-1	PN0	Bama Pig	Lung
PN0-LU-2	PN0	Bama Pig	Lung
PN28-LU-1	PN28	Bama Pig	Lung
PN28-LU-2	PN28	Bama Pig	Lung
PN180-LU-1	PN180	Bama Pig	Lung
PN180-LU-2	PN180	Bama Pig	Lung
E38-KN-2	E38	Bama Pig	Kidney
E80-KN-1	E80	Bama Pig	Kidney
PN0-KN-1	PN0	Bama Pig	Kidney
PN0-KN-2	PN0	Bama Pig	Kidney
PN28-KN-1	PN28	Bama Pig	Kidney
PN28-KN-2	PN28	Bama Pig	Kidney
PN180-KN-1	PN180	Bama Pig	Kidney
PN180-KN-2	PN180	Bama Pig	Kidney

## Sheet: S2
Table S2 Cell numbers per sample
sample	raw_ncell	cells after QC	Median genes per cell	Reads mapped to genome	Mean Reads per Cell
E38-HA-1	5723	4894	1015	0.9492	12087
E38-HA-2	4761	4202	940	0.9539	8986
E80-HA-1	2852	2352	919	0.9357	12104
E80-HA-2	2890	2536	1002	0.9324	14812
PN0-HA-1	5379	4731	695	0.9358	8675
PN0-HA-2	2880	2173	677	0.9294	16353
PN28-HA-1	2868	2481	686	0.9244	28297
PN28-HA-2	2900	2529	801	0.9176	26308
PN180-HA-1	2839	2193	623	0.925	14498
PN180-HA-2	2854	2309	728	0.9274	23808
E38-LV-1	7366	7200	1107	0.9729	32828
E80-LV-1	5153	5099	990	0.9478	16106
E80-LV-2	7342	7291	1048	0.9622	31979
PN0-LV-1	13192	12816	1118	0.9547	22654
PN0-LV-2	11293	10889	1127	0.9585	21306
PN0-LV-3	9722	5914	621	0.9046	5962
PN28-LV-1	5068	4805	1169	0.9225	33016
PN28-LV-2	4258	3971	1175	0.9298	35352
PN28-LV-3	9726	8887	553	0.9023	5872
PN180-LV-1	5165	4820	1117	0.9545	41481
PN180-LV-2	4432	4142	992	0.9219	37467
PN180-LV-3	9780	8234	526	0.9065	5786
E38-MU-1	2943	2894	1072	0.9257	15400
E38-MU-2	2807	2748	1218	0.9438	31181
E80-MU-1	8859	8807	604	0.9382	9825
E80-MU-2	2857	2846	1106	0.9355	14600
PN0-MU-1	1405	881	777	0.8966	14287
PN0-MU-2	2811	2231	650	0.8954	10596
PN28-MU-1	2905	2750	497	0.9353	7124
PN28-MU-2	2887	2767	642	0.9093	15719
PN180-MU-1	2904	2877	565	0.9324	12185
PN180-MU-2	3854	3837	561	0.9341	9913
E38-LU-1	8051	6593	987	0.9707	27070
E80-LU-1	11350	11116	1782	0.9226	13797
E80-LU-2	3748	3571	1940	0.9459	56700
PN0-LU-1	5172	4954	1952	0.9428	41857
PN0-LU-2	6913	6661	2291	0.9556	44888
PN28-LU-1	5526	5286	1261	0.9162	21591
PN28-LU-2	4824	4613	1396	0.9165	24160
PN180-LU-1	3669	3604	664	0.9516	22727
PN180-LU-2	6426	6231	1443	0.959	27528
E38-KN-2	13185	11611	1214	0.936	19701
E80-KN-1	7148	5599	1118	0.9595	22102
PN0-KN-1	7778	7061	1629	0.9462	32452
PN0-KN-2	7271	6688	1477	0.9689	14855
PN28-KN-1	7413	6361	1160	0.9099	18963
PN28-KN-2	8237	7109	1065	0.9226	15852
PN180-KN-1	5866	4102	1035	0.9672	36440
PN180-KN-2	5082	3767	1068	0.9664	28397

## Sheet: S3
Table S3 A collection of the marker genes used for each cell type annotation
Clusters	Celltypes	Abbreviation	cell lineage	Broad Markers	References	Markers	References
1	Endothelial cells	EC	Endothelial	PECAM1,CDH5	[1]	ADGRL4,VWF,KDR,TEK	[7,8]
2	Endocardial cells	Endocard	Endothelial	PECAM1,CDH5	[1]	NPR3,TEK,KDR	[18]
3	SLC8A1+ endothelial cells	SLC8A1+ EC	Endothelial	PECAM1,CDH5	[1]	FLT1,EHD4,CIITA,SLC8A1	[7,8]
4	Liver sinusoidal endothelial cells	LSEC	Endothelial	PECAM1,CDH5	[1]	FCN2,DCBLD1,GNA14,KDR	[7]
5	Lymphatic endothelial cells	LEC	Endothelial	PECAM1,CDH5	[1]	RELN,FLT4,MMRN1,GJA1,LYVE1,CDKL1,KDR	[10]
6	Vascular endothelial cells	VEC	Endothelial	PECAM1,CDH5	[1]	KDR,UACA,AKAP12,APLNR	[12]
7	AT1&AT2 cells	AT1&AT2	Epithelial	EPCAM	[4,6]	SCGB3A2,CFTR,WFDC2,AGER,SFTPB	[8]
8	Epicardium cells	EpiCard	Epithelial	WT1,TBX18	[4,6]	ALDH1A2,WT1,ALDH1A2,TBX18	[27]
9	Mesothelial cells	Meso	Epithelial	WT1,ADIRF	[4,6]	ALOX15,WT1,ALDH1A2,BNC1,ADIRF	[12]
10	Ciliated cells	Ciliated	Epithelial	EPCAM	[4,6]	RSPH4A,TPPP3,AK7,IQCA1,CFAP44,RSPH1	[12]
11	Collecting duct principal cells	CD-PC	Epithelial	EPCAM	[4,6]	AQP2,WFDC2,AQP3,SCNN1B,FXYD4	[8]
12	Descending thin limb cells	DTL	Epithelial	EPCAM	[4,6]	RIDA,WFDC2,CCN2,NID2	[26]
13	Proximal tubule cells	PT	Epithelial	PCK1	[4,6]	SLC13A1,SLC22A2,SLC5A12,RIDA,LRP2	[26]
14	Thick ascending limb cells	TAL	Epithelial	EPCAM	[4,6]	RIDA,WFDC2,SLC12A1,UMOD	[26]
15	Type A collecting duct intercalated cells	A-IC	Epithelial	EPCAM	[4,6]	ADGRF1,CA2,ATP6V1B1,ATP6V0D2	[23]
16	Type B collecting duct intercalated cells	B-IC	Epithelial	EPCAM	[4,6]	ADGRF1,ATP6V1B1,CLDN8,DMRT2	[23]
17	Hepatic progenitor cells	HPC	Epithelial	FGG,FGB,TTR	[34]	ALB,AFP	[7]
18	Hepatoblasts	Hepatoblast	Epithelial	FGG,FGB,TTR	[34]	PCK1,ALB,GJB1,TRPM7,LIPC	[8]
19	Hepatocytes	Hepatocyte	Epithelial	FGG,FGB,TTR	[34]	APOA1,APOA2,PCK1,ALB,GJB1	[9]
20	Hepatic/Erythroid cells	Hep/Ery	Epithelial	FGG,FGB,TTR,AHSP,HBM	[2,34]	EPB42,DENND4A,AHSP,HBM	[8,34]
21	Cholangiocytes	Cholangiocyte	Epithelial	FGG,FGB	[34]	SPP1,SOX9,HNF1B,CFTR,DIRAS3	[7]
22	Erythroid/Immune cells	Ery/Imm	Erythroid	AHSP,HBM,PTPRC	[2,3]	TFRC,CCNB2	[8,9]
23	Erythroid cells	Ery	Erythroid	AHSP,HBM	[2]	BPGM,ALAS2	[8]
24	Mature erythroblasts	MEB	Erythroid	AHSP,HBM	[2]	TFRC,CCNB2,ALAS2,SLC22A16	[8]
25	Reticulocytes	Reticulocyte	Erythroid	AHSP,HBM	[2]	BPGM,TFRC,ALAS2,FBXO30	[8]
26	Early erythroid progenitors	EEP	Erythroid	AHSP,HBM	[2]	TFRC,CCNB2,ALAS2	[8]
27	Erythroid precursor cells	Pre Ery	Erythroid	AHSP,HBM	[2]	ALAS2,TFRC,CCNB2,BPGM	[8]
28	Early erythroblasts	EEB	Erythroid	AHSP,HBM	[2]	BPGM,ALAS2,TFRC,CCNB2,SLC22A16	[8]
29	B cells	B	Immune	PTPRC,CD79A,CD79B	[3]	CD79A,CD79B	[11]
30	Plasma cells	Plasma	Immune	PTPRC,CD79A,CD79B	[3]	MZB1,PRDM1,XBP1,JCHAIN	[11]
31	Double negative T cells	DNT	Immune	PTPRC,CD3D,CD3E	[3]	CD3D,CCL5,RGS1,CD4-,CD8-	[12]
32	SKAP1+ double negative T cells	SKAP1+ DNT	Immune	PTPRC,CD3D,CD3E	[3]	CD3D,CD4-,CD8-,SKAP1	[11]
33	CD4+ CD8+ T cells	DPT	Immune	PTPRC,CD3D,CD3E	[3]	CD4,CD8A,CD247	[11]
34	CD8+ T cells	CD8+ T	Immune	PTPRC,CD3D,CD3E	[3]	CD69,CD8A,CCL5	[7]
35	Activated T cells	Tact	Immune	PTPRC,CD3D,CD3E	[3]	CD247,CD8A,CD69,FOS,FOSB	[12]
36	Naïve T cells	Tn	Immune	PTPRC,CD3D,CD3E	[3]	TMSB4X,CD247,CD8A,CD69,SELL	[11]
37	Memory T cells	Tm	Immune	PTPRC,CD3D,CD3E	[3]	CD8A,CD69,CD27	[13]
38	Proliferative CD8+ T cells	Prolif CD8+T	Immune	PTPRC,CD3D,CD3E	[3]	CD69,CD8A,CD8B,TOP2A,SMC4	[8]
39	Proliferative NK/NKT cells	Prolif NK/NKT	Immune	PTPRC,NCR1,NKG7	[3]	CD8A,TOP2A,SMC4,GNLY,NKG7,KLRK1	[8]
40	NK/NKT cells	NK/NKT	Immune	PTPRC,NCR1,NKG7	[3]	NCR1,NKG7,KLRK1	[14]
41	cDC1	cDC1	Immune	PTPRC,FLT3	[3]	CST3,CD86,XCR1,BATF3	[15]
42	cDC2	cDC2	Immune	PTPRC,FLT3	[3]	IRF8,KLF4	[15]
43	pDCs	pDC	Immune	PTPRC,FLT3	[3]	IRF8,TCF4,BLNK	[15]
44	NUPR1+ kupffer cells	NUPR1+ Kupffer	Immune	PTPRC,CLEC4F	[3]	CD68,C1QA,SIGLEC1,VSIG4	[9]
45	TCF7L2+ kupffer cells	TCF7L2+ Kupffer	Immune	PTPRC,CLEC4F	[3]	CD68,C1QA,SIGLEC1,TCF7L2	[9]
46	Kidney macrophages	Kidney-MΦ	Immune	PTPRC	[3]	C1QA,C1QB,C1QC,HMOX1,CD163,CD68,SIGLEC1,VSIG4	[7]
47	COLEC12+ macrophages	COLEC12+ MΦ	Immune	PTPRC	[3]	CD163,MRC1,COLEC12	[37]
48	Cardiac macrophages	Card-MΦ	Immune	PTPRC	[3]	CD163,MRC1,RYR2	[8]
49	Muscle macrophages	Muscle-MΦ	Immune	PTPRC	[3]	CD163,MRC1	[16]
50	Kupffer cells	Kupffer	Immune	PTPRC	[3]	CD68,CD163,CLEC4F	[17]
51	SPP1+ macrophages	SPP1+ MΦ	Immune	PTPRC	[3]	CD68,CD163,VSIG4,SPP1	[36]
52	IL1B+ macrophages	IL1B+ MΦ	Immune	PTPRC	[3]	CD68,CD163,S100A8,SOD2,IL1B	[35]
53	FABP5+ macrophages	FABP5+ MΦ	Immune	PTPRC	[3]	CD68,CD163,S100A8,CTSL,FABP5	[35]
54	Monocytes	Monocyte	Immune	PTPRC	[3]	CD14,S100A8	[7]
55	Neutrophils	Neutrophil	Immune	PTPRC	[3]	S100A8,S100A9,S100A12,CSF3R	[8]
56	Mast cells	Mast	Immune	PTPRC	[3]	KIT,MS4A2	[8]
57	Megakaryocytes	Mega	Immune	PTPRC	[3]	KIT,MS4A2,PPBP	[20]
58	Cardiomyocyte progenitors	Pro CM	Muscle	RYR2	[33]	DKK3,MYL4,CKM,GJA1,PDE3A	[28]
59	Cardiomyocyte precursor cells	Pre CM	Muscle	RYR2	[33]	DKK3,MYL4,ERBB4,NPPB	[28]
60	Cardiomyocytes	CM	Muscle	RYR2	[33]	PCDH7,FHL2,MYH7	[8]
61	Immature cardiomyocytes	Imm CM	Muscle	RYR2	[33]	PDE3A,PCDH7,FHL2,KCNN2	[6]
62	Mature cardiomyocytes	Mat CM	Muscle	RYR2	[33]	PDE3A,PCDH7,LMOD2,ALAS2	[6]
63	Proliferative cardiomyocytes	Prolif CM	Muscle	RYR2	[33]	PDE3A,KCNN2,ATAD2,TOP2A,SMC4	[32]
64	Muscle stem cells	MuSC	Muscle	PAX7	[18]	CADM2,PCDH7	[18]
65	Myoblasts	Myoblast	Muscle	TNNT1,MYMK,LIMA1	[24]	TNNT1,MYMK,LIMA1,MYH8,MYH3	[24]
66	Myocytes	Myocyte	Muscle	TNNC2,DES	[24]	MYH8,MYH3,TNNC2,DES	[24]
67	Myonuclei cells	Myonuclei	Muscle	MYBPC2,TNNI2	[28]	MYL1,SESN1,MYBPC2,TNNI2,TRDN	[29]
68	Glial cells	Glial	Neural	CDH19	[12]	PLP1,CDH19,CDH6	[12]
69	Neural cells	Neural	Neural	DPP10,NRXN3	[12]	DPP10,NRXN3,PCDH9,GPC5	[12]
70	Schwann cells	Schwann	Neural	SCN7A,MPZ	[25]	NCAM1,CDH19,SCN7A,MPZ	[25]
71	Fibro/adipogenic progenitors	FAP	Stromal	DCN,PDGFRA	[5,6]	FNDC1,PLAGL1,FAP,FBN1	[25]
72	Fibroblasts	Fib	Stromal	DCN,PDGFRA	[5,6]	COL1A1,DCN,COL1A2,TENT5A	[12]
73	Myofibroblasts	MyoFib	Stromal	DCN,PDGFRA	[5,6]	FBLN2,GSN,DPT	[12]
74	Proliferative fibroblasts	Prolif Fib	Stromal	DCN,PDGFRA	[5,6]	TNXB,FBLN2,TOP2A,SMC4	[12]
75	Osteoblasts	Osteoblast	Stromal	DCN,PDGFRA	[5,6]	STMN2,ACTC1,EML4,PTPRD	[12]
76	Remodeling fibroblasts	Remodel Fib	Stromal	DCN,PDGFRA	[5,6]	TNXB,FBLN2,DPT	[31]
77	Skeletal muscle mesenchymal cells	SkM Mesen	Stromal	DCN,PDGFRA	[5,6]	PTPRD,EML4,FAP,FBN1,PRRX1	[30]
78	Skeletal muscle progenitor cells	SkM Prog	Stromal	DCN,PDGFRA	[5,6]	GPC6,ATAD2,DIAPH3	[31]
79	Alveolar fibroblasts	Alv Fib	Stromal	DCN,PDGFRA	[5,6]	DOCK4,MEIS1	[38]
80	Tenocytes	Tenocyte	Stromal	DCN	[5,6]	TNMD,FMOD	[21,28]
81	Pericytes	Pericyte	Stromal	DCN,PDGFRB	[5,6]	NR2F1,IGFBP7,FBLN5	[8]
82	Smooth muscle cells	SMC	Stromal	DCN,PDGFRB	[5,6]	RGS5,ACTA2,MYLK	[8]
83	Adipocytes	Adipocyte	Stromal	ADIPOQ	[5,6]	ADIPOQ,PLIN1,PPARG	[19]
	[1] Kalucka J, de Rooij L P M H, Goveia J, et al. Single-Cell Transcriptome Atlas of Murine Endothelial Cells[J]. Cell, 2020, 180(4): 764-779.e20.
	[2] Zeng A G X, Iacobucci I, Shah S, et al. Single-cell Transcriptional Atlas of Human Hematopoiesis Reveals Genetic and Hierarchy-Based Determinants of Aberrant AML Differentiation[J]. Blood Cancer Discovery, 2025, 6(4): 307-324.
	[3] Wilk A J, Rustagi A, Zhao N Q, et al. A single-cell atlas of the peripheral immune response in patients with severe COVID-19[J]. Nature Medicine, 2020, 26(7): 1070-1076.
	[4] Sikkema L, Ramírez-Suástegui C, Strobl D C, et al. An integrated cell atlas of the lung in health and disease[J]. Nature Medicine, 2023, 29(6): 1563-1577.
	[5] Schaum N, Karkanias J, Neff N F, et al. Single-cell transcriptomics of 20 mouse organs creates a Tabula Muris[J]. Nature, 2018, 562(7727): 367-372.
	[6] Iwanski J B, Pappas C T, Mayfield R M, et al. Leiomodin 2 neonatal dilated cardiomyopathy mutation results in altered actin gene signatures and cardiomyocyte dysfunction[J]. npj Regenerative Medicine, 2024, 9(1): 21.
	[7] MacParland S A, Liu J C, Ma X Z, et al. Single cell RNA sequencing of human liver reveals distinct intrahepatic macrophage populations[J]. Nature Communications, 2018, 9(1): 4383.
	[8] Han B, Li H, Zheng W, et al. A multi-tissue single-cell expression atlas in cattle[J]. Nature Genetics, 2025, 57(10): 2546-2561.
	[9] Rao L, Cai L, Huang L. Single-cell dynamics of liver development in postnatal pigs[J]. Science Bulletin, 2023, 68(21): 2583-2597.
	[10] Farah E N, Hu R K, Kern C, et al. Spatially organized cellular communities form the developing human heart[J]. Nature, 2024, 627(8005): 854-864.
	[11] Wang, F., Ding, P., Liang, X. et al. Endothelial cell heterogeneity and microglia regulons revealed by a pig cell landscape at single-cell level. Nat Commun 13, 3620 (2022).
	[12] Zhang Z, Schaefer C, Jiang W, et al. A panoramic view of cell population dynamics in mammalian aging[J]. Science, 2024, 387(6731): eadn3949.
	[13] Terekhova M, Swain A, Bohacova P, et al. Single-cell atlas of healthy human blood unveils age-related loss of NKG2C+GZMB-CD8+ memory T cells and accumulation of type 2 memory T cells[J]. Immunity, 2023, 56(12): 2836-2854.e9.
	[14] Rebuffet L, Melsen J E, Escalière B, et al. High-dimensional single-cell analysis of human natural killer cell heterogeneity[J]. Nature Immunology, 2024, 25(8): 1474-1488.
	[15] Wu X H, He Y Y, Chen Z R, et al. Single-cell analysis of peripheral blood from high-altitude pulmonary hypertension patients identifies a distinct monocyte phenotype[J]. Nature Communications, 2023, 14(1): 1820.
	[16] Yi L, Li Q, Zhu J, et al. Single-nucleus RNA sequencing and lipidomics reveal characteristics of transcriptional and lipid composition in porcine longissimus dorsi muscle[J]. BMC Genomics, 2024, 25(1): 622.
	[17] Huang H Y, Chen Y Z, Zhao C, et al. Alternations in inflammatory macrophage niche drive phenotypic and functional plasticity of Kupffer cells[J]. Nature Communications, 2024, 15(1): 9337.
	[18] Li Y, Li C, Zhou Q, et al. Multiomics and cellular senescence profiling of aging human skeletal muscle uncovers Maraviroc as a senotherapeutic approach for sarcopenia[J]. Nature Communications, 2025, 16(1): 6207.
	[19] Lai Y, Ramírez-Pardo I, Isern J, et al. Multimodal cell atlas of the ageing human skeletal muscle[J]. Nature, 2024, 629(8010): 154-164.
	[20] Psaila B, Mead A J. Single-cell approaches reveal novel cellular pathways for megakaryocyte and erythroid differentiation[J]. Blood, 2019, 133(13): 1427-1435.
	[21] Yang J, Vamvini M, Nigro P, et al. Single-cell dissection of the obesity-exercise axis in adipose-muscle tissues implies a critical role for mesenchymal stem cells[J]. Cell Metabolism, 2022, 34(10): 1578-1593.e6.
	[22] Millay D P, O’Rourke J R, Sutherland L B, et al. Myomaker is a membrane activator of myoblast fusion and muscle formation[J]. Nature, 2013, 499(7458): 301-305.
	[23] Park J, Shrestha R, Qiu C, et al. Single-cell transcriptomics of the mouse kidney reveals potential cellular targets of kidney disease[J]. Science, 2018, 360(6390): 758-763.
	[24] Moreno-Justicia R, Van der Stede T, Stocks B, et al. Human skeletal muscle fiber heterogeneity beyond myosin heavy chains[J]. Nature Communications, 2025, 16(1): 1764.
	[25] Liu C, Zheng D, Zhang R, et al. Transcriptional Diversity in Response to Aging Across Skeletal Muscles[J]. Aging Cell, 2025, 24(9): e70164.
	[26] Yao T X, Li N, Huang L S. Integrated single-cell transcriptomic map of pig kidney cells across various periods and anatomical sites[J]. Zoological Research, 2025, 46(2): 469-482.
	[27] Tyser R C V, Ibarra-Soria X, McDole K, et al. Characterization of a common progenitor pool of the epicardium and myocardium[J]. Science, 2021, 371(6533): eabb2986.
	[28] Petrany M J, Swoboda C O, Sun C, et al. Single-nucleus RNA-seq identifies transcriptional heterogeneity in multinucleated skeletal myofibers[J]. Nature Communications, 2020, 11(1): 6374.
	[29] Uezumi A, Fukada S, Yamamoto N, et al. Identification and characterization of PDGFRα+ mesenchymal progenitors in human skeletal muscle[J]. Cell Death & Disease, 2014, 5(4): e1186-e1186.
	[30] Xi H, Langerman J, Sabri S, et al. A Human Skeletal Muscle Atlas Identifies the Trajectories of Stem and Progenitor Cells across Development and from Human Pluripotent Stem Cells[J]. Cell Stem Cell, 2020, 27(1): 158-176.e10.
	[31] Cialdai F, Risaliti C, Monici M. Role of fibroblasts in wound healing and tissue remodeling on Earth and in space[J]. Frontiers in Bioengineering and Biotechnology, 2022, 10.
	[32] Yang X, Li L, Zeng C, et al. The characteristics of proliferative cardiomyocytes in mammals[J]. Journal of Molecular and Cellular Cardiology, 2023, 185: 50-64.
	[33] Litviňuková M, Talavera-López C, Maatz H, et al. Cells of the adult human heart[J]. Nature, 2020, 588(7838): 466-472.
	[34] Wang X, Yang L, Wang Y C, et al. Comparative analysis of cell lineage differentiation during hepatogenesis in humans and mice at the single-cell transcriptome level[J]. Cell Research, 2020, 30(12): 1109-1126.
	[35] Bai L, Lu W, Tang S, et al. Galectin-3 critically mediates the hepatoprotection conferred by M2-like macrophages in ACLF by inhibiting pyroptosis but not necroptosis signalling[J]. Cell Death & Disease, 2022, 13(9): 775.
	[36] Behmoaras J, Mulder K, Ginhoux F, et al. The spatial and temporal activation of macrophages during fibrosis[J]. Nature Reviews Immunology, 2025, 25(11): 816-830.
	[37] Aegerter H, Lambrecht B N, Jakubzick C V. Biology of lung macrophages in health and disease[J]. Immunity, 2022, 55(9): 1564-1580.
	[38] Xie T, Wang Y, Deng N, et al. Single-Cell Deconvolution of Fibroblast Heterogeneity in Mouse Pulmonary Fibrosis[J]. Cell Reports, 2018, 22(13): 3625-3640.
	[39] He P, Lim K, Sun D, et al. A human fetal lung cell atlas uncovers proximal-distal gradients of differentiation and key regulators of epithelial fates[J]. Cell, 2022, 185(25): 4841-4860.e25.

## Sheet: S4
Table S4 Differential expression of the marker genes used for each cell type annotation
Celltypes	gene	p_val	avg_log2FC	pct.1	pct.2	p_val_adj
Endothelial cells	PECAM1	0	3.6176670398393	0.823	0.133	0
Endothelial cells	CDH5	0	3.27594426093458	0.426	0.053	0
Endothelial cells	ADGRL4	0	4.01240559891021	0.42	0.033	0
Endothelial cells	VWF	0	2.99064056977621	0.277	0.048	0
Endothelial cells	KDR	0	3.59622873011529	0.548	0.052	0
Endothelial cells	TEK	0	3.42629253402857	0.437	0.051	0
Endocardial cells	PECAM1	0	3.53783133884126	0.857	0.128	0
Endocardial cells	CDH5	0	3.50900797099483	0.484	0.05	0
Endocardial cells	NPR3	0	3.78667560501394	0.283	0.04	0
Endocardial cells	TEK	0	3.26694205109103	0.445	0.048	0
Endocardial cells	KDR	0	3.16698696573289	0.457	0.051	0
SLC8A1+ endothelial cells	PECAM1	0	3.62250642724504	0.924	0.141	0
SLC8A1+ endothelial cells	CDH5	0	2.90331023859928	0.431	0.058	0
SLC8A1+ endothelial cells	SLC8A1	0	1.32288130424872	0.667	0.178	0
SLC8A1+ endothelial cells	FLT1	0	5.28893126569979	0.821	0.04	0
SLC8A1+ endothelial cells	EHD4	0	3.93427595408338	0.565	0.064	0
SLC8A1+ endothelial cells	CIITA	0	3.30569789506355	0.3	0.036	0
Liver sinusoidal endothelial cells	PECAM1	0	2.39388609313744	0.594	0.138	0
Liver sinusoidal endothelial cells	CDH5	0	2.66614992876483	0.374	0.055	0
Liver sinusoidal endothelial cells	FCN2	0	5.34301714577627	0.567	0.035	0
Liver sinusoidal endothelial cells	DCBLD1	0	2.83735108642845	0.307	0.05	0
Liver sinusoidal endothelial cells	GNA14	0	4.23728710047633	0.38	0.03	0
Liver sinusoidal endothelial cells	KDR	0	4.23491811604915	0.599	0.053	0
Lymphatic endothelial cells	PECAM1	0	3.43957864946944	0.902	0.14	0
Lymphatic endothelial cells	CDH5	0	3.44794233531462	0.65	0.056	0
Lymphatic endothelial cells	RELN	0	4.93081786465747	0.834	0.048	0
Lymphatic endothelial cells	FLT4	0	6.25708702665849	0.811	0.021	0
Lymphatic endothelial cells	MMRN1	0	7.24338371302759	0.858	0.012	0
Lymphatic endothelial cells	GJA1	0	4.3158758689215	0.531	0.036	0
Lymphatic endothelial cells	LYVE1	0	6.15542237665089	0.783	0.028	0
Lymphatic endothelial cells	CDKL1	0	3.83258513829684	0.511	0.046	0
Lymphatic endothelial cells	KDR	0	3.84007375814557	0.753	0.056	0
Vascular endothelial cells	PECAM1	0	3.82541707082309	0.912	0.135	0
Vascular endothelial cells	CDH5	0	3.58088077128252	0.625	0.053	0
Vascular endothelial cells	APLNR	0	4.32399673049221	0.415	0.029	0
Vascular endothelial cells	KDR	0	3.89199221569912	0.697	0.052	0
Vascular endothelial cells	UACA	0	2.00856224683709	0.417	0.108	0
Vascular endothelial cells	AKAP12	0	1.32260698128219	0.439	0.136	0
AT1&AT2 cells	EPCAM	0	3.86512348288257	0.623	0.051	0
AT1&AT2 cells	SCGB3A2	0	9.84774916687082	0.494	0.003	0
AT1&AT2 cells	CFTR	0	4.30218324017229	0.255	0.016	0
AT1&AT2 cells	WFDC2	0	3.98606386748302	0.675	0.07	0
AT1&AT2 cells	AGER	8.55823460346383e-307	4.59555592889311	0.41	0.087	2.35060471618738e-302
AT1&AT2 cells	SFTPB	0	10.8495180285396	0.37	0.001	0
Epicardium cells	ALDH1A2	0	4.4002215435054	0.674	0.059	0
Epicardium cells	WT1	0	5.01765512223484	0.465	0.014	0
Epicardium cells	TBX18	0	5.20712309872113	0.421	0.015	0
Epicardium cells	ALOX15	4.3507314866415e-243	4.90308	0.315	0.027	1.19497191012095e-238
Mesothelial cells	ADIRF	0	6.87207142595744	0.353	0.006	0
Mesothelial cells	ALOX15	0	5.63952990262083	0.421	0.027	0
Mesothelial cells	WT1	0	6.13075494854337	0.741	0.014	0
Mesothelial cells	ALDH1A2	0	4.55171042823135	0.809	0.059	0
Mesothelial cells	BNC1	0	7.19845179533266	0.41	0.003	0
Ciliated cells	EPCAM	0	3.43007081691929	0.576	0.052	0
Ciliated cells	CFAP44	0	8.38911602689573	0.883	0.011	0
Ciliated cells	IQCA1	0	7.48278729746595	0.861	0.014	0
Ciliated cells	RSPH4A	0	8.31867034262858	0.796	0.006	0
Ciliated cells	AK7	0	7.4270229511291	0.876	0.016	0
Ciliated cells	TPPP3	0	5.00752880629076	0.809	0.066	0
Ciliated cells	RSPH1	0	9.38430245974819	0.789	0.003	0
Collecting duct principal cells	EPCAM	0	4.94324975144333	0.877	0.049	0
Collecting duct principal cells	WFDC2	0	5.64010887453651	0.966	0.069	0
Collecting duct principal cells	AQP2	0	9.83277266112012	0.38	0.001	0
Collecting duct principal cells	AQP3	0	6.66820466613014	0.59	0.033	0
Collecting duct principal cells	SCNN1B	0	6.34709046709535	0.617	0.01	0
Collecting duct principal cells	FXYD4	0	10.3513762629484	0.705	0.003	0
Descending thin limb cells	EPCAM	0	3.54644366122914	0.596	0.049	0
Descending thin limb cells	WFDC2	0	3.2389106014839	0.647	0.069	0
Descending thin limb cells	RIDA	4.536198539779e-69	0.608696821623119	0.295	0.139	1.2459122909357e-64
Descending thin limb cells	CCN2	0	3.04703807158905	0.564	0.094	0
Descending thin limb cells	NID2	0	2.7337690420354	0.624	0.11	0
Proximal tubule cells	PCK1	0	4.66929558483994	0.841	0.131	0
Proximal tubule cells	SLC13A1	0	4.7342027190912	0.414	0.019	0
Proximal tubule cells	SLC5A12	0	7.35370371641131	0.759	0.012	0
Proximal tubule cells	RIDA	0	3.60726937335242	0.756	0.097	0
Proximal tubule cells	SLC22A2	0	6.72912258710481	0.53	0.008	0
Proximal tubule cells	LRP2	0	6.50855996149713	0.784	0.024	0
Thick ascending limb cells	EPCAM	0	4.25542563562917	0.699	0.046	0
Thick ascending limb cells	SLC12A1	0	7.62937462250421	0.639	0.016	0
Thick ascending limb cells	UMOD	0	8.21631051425685	0.621	0.017	0
Thick ascending limb cells	RIDA	1.62459018383046e-171	0.786601728927797	0.348	0.138	4.46209939890874e-167
Thick ascending limb cells	SLC12A1	0	7.62937462250421	0.639	0.016	0
Type A collecting duct intercalated cells	EPCAM	0	3.33681643708082	0.443	0.052	0
Type A collecting duct intercalated cells	ADGRF1	0	4.41434634724179	0.301	0.014	0
Type A collecting duct intercalated cells	ATP6V1B1	0	4.67369280159769	0.295	0.015	0
Type A collecting duct intercalated cells	CA2	0	3.95034710552131	0.751	0.12	0
Type A collecting duct intercalated cells	ATP6V0D2	0	5.49181143884361	0.446	0.012	0
Type B collecting duct intercalated cells	EPCAM	0	5.02305399364155	0.917	0.045	0
Type B collecting duct intercalated cells	ADGRF1	0	7.01390171645148	0.683	0.009	0
Type B collecting duct intercalated cells	ATP6V1B1	0	5.41131375112501	0.477	0.012	0
Type B collecting duct intercalated cells	CLDN8	0	5.09827947929649	0.376	0.01	0
Type B collecting duct intercalated cells	DMRT2	0	6.38826751349108	0.57	0.009	0
Hepatic progenitor cells	FGG	0	4.29767354766135	0.948	0.081	0
Hepatic progenitor cells	FGB	0	4.23953001184704	0.947	0.082	0
Hepatic progenitor cells	TTR	0	4.04155554137584	0.913	0.069	0
Hepatic progenitor cells	ALB	0	4.36090504193912	0.955	0.149	0
Hepatic progenitor cells	AFP	0	3.4120147291152	0.293	0.065	0
Hepatoblasts	FGG	0	3.0937640685535	0.967	0.121	0
Hepatoblasts	FGB	0	3.17434761137287	0.967	0.122	0
Hepatoblasts	TTR	0	3.05362238974224	0.941	0.108	0
Hepatoblasts	PCK1	0	1.55221388238098	0.916	0.174	0
Hepatoblasts	ALB	0	2.96863529566659	0.973	0.187	0
Hepatoblasts	GJB1	0	2.2121680722804	0.434	0.075	0
Hepatoblasts	TRPM7	5.60880073103421e-297	1.65228287023133	0.63	0.22	1.54051320878586e-292
Hepatoblasts	LIPC	0	3.7426804263701	0.525	0.04	0
Hepatocytes	FGB	0	3.68404515330285	0.91	0.103	0
Hepatocytes	FGG	0	3.61878910234937	0.874	0.103	0
Hepatocytes	TTR	0	3.72903670137678	0.836	0.09	0
Hepatocytes	APOA1	0	3.57081584844785	0.799	0.115	0
Hepatocytes	APOA2	0	3.66859200327793	0.746	0.068	0
Hepatocytes	PCK1	0	1.71023576959439	0.833	0.158	0
Hepatocytes	ALB	0	3.62958269750152	0.956	0.167	0
Hepatocytes	GJB1	0	2.79999796936775	0.378	0.067	0
Hepatic/Erythroid cells	FGG	0	1.80025532714096	0.401	0.122	0
Hepatic/Erythroid cells	FGB	0	1.69834102567767	0.397	0.123	0
Hepatic/Erythroid cells	TTR	0	1.63563994681267	0.361	0.109	0
Hepatic/Erythroid cells	AHSP	3.71297535001443e-196	0.870560333493178	0.279	0.117	1.01980580963496e-191
Hepatic/Erythroid cells	HBM	1.48760193235236e-262	1.52398701419861	0.292	0.116	4.085847467399e-258
Hepatic/Erythroid cells	EPB42	0	2.32121303985897	0.261	0.075	0
Hepatic/Erythroid cells	DENND4A	5.94851663416881e-146	1.47682370454616	0.253	0.122	1.63381957874081e-141
Cholangiocytes	FGB	1.30960079395348e-26	0.677405970265692	0.418	0.127	3.59694954067261e-22
Cholangiocytes	FGG	5.26335421970639e-66	0.816856232455696	0.593	0.126	1.44563286998456e-61
Cholangiocytes	SPP1	2.74269357384908e-115	1.99545817383577	0.588	0.091	7.53308216993388e-111
Cholangiocytes	SOX9	0	6.37947679224063	0.435	0.009	0
Cholangiocytes	HNF1B	6.92876715410429e-56	2.54811563833423	0.322	0.054	1.90305518654628e-51
Cholangiocytes	CFTR	0	8.30935050757057	0.859	0.016	0
Cholangiocytes	DIRAS3	0	7.1677770908414	0.605	0.014	0
Erythroid/Immune cells	AHSP	0	1.88299694612576	0.646	0.117	0
Erythroid/Immune cells	HBM	3.00090791280702e-34	-1.20868	0.263	0.118	8.24229367331576e-30
Erythroid/Immune cells	PTPRC	0.00351127229159539	-0.963151	0.241	0.262	1
Erythroid/Immune cells	TFRC	0	1.83562297213412	0.69	0.156	0
Erythroid/Immune cells	CCNB2	2.6789276152771e-263	1.80138694384505	0.34	0.067	7.35794258812009e-259
Erythroid cells	HBM	0	3.30232206558111	0.866	0.101	0
Erythroid cells	AHSP	0	2.67645893428967	0.855	0.102	0
Erythroid cells	BPGM	0	2.76657455910952	0.438	0.07	0
Erythroid cells	ALAS2	0	3.82065633928989	0.911	0.102	0
Mature erythroblasts	AHSP	0	3.93602569184292	0.895	0.108	0
Mature erythroblasts	HBM	0	2.5782130342919	0.87	0.107	0
Mature erythroblasts	TFRC	0	3.37044390251885	0.892	0.148	0
Mature erythroblasts	CCNB2	0	3.39336768754871	0.668	0.059	0
Mature erythroblasts	ALAS2	0	2.32647650208025	0.883	0.109	0
Mature erythroblasts	SLC22A16	0	4.90398045301481	0.718	0.027	0
Reticulocytes	HBM	0	3.70679102904633	0.937	0.103	0
Reticulocytes	AHSP	0	2.99185127747155	0.92	0.104	0
Reticulocytes	BPGM	0	4.00287421864096	0.749	0.066	0
Reticulocytes	TFRC	0	1.77435410145704	0.524	0.152	0
Reticulocytes	FBXO30	0	2.24808594767232	0.574	0.14	0
Reticulocytes	ALAS2	0	3.94993866627679	0.951	0.104	0
Early erythroid progenitors	AHSP	0	3.0598417262293	0.887	0.11	0
Early erythroid progenitors	HBM	0	2.82253327780107	0.802	0.11	0
Early erythroid progenitors	CCNB2	0	2.38232413819218	0.32	0.065	0
Early erythroid progenitors	TFRC	0	3.08720610298716	0.768	0.151	0
Early erythroid progenitors	ALAS2	0	2.35426503762133	0.785	0.112	0
Erythroid precursor cells	ALAS2	0	3.16631692177976	0.973	0.105	0
Erythroid precursor cells	AHSP	0	4.03577932229914	0.971	0.104	0
Erythroid precursor cells	HBM	0	3.24935319623847	0.946	0.103	0
Erythroid precursor cells	BPGM	0	1.3906365348384	0.268	0.075	0
Erythroid precursor cells	TFRC	0	3.02299	0.775	0.147	0
Erythroid precursor cells	CCNB2	0	2.41791517111905	0.382	0.062	0
Early erythroblasts	HBM	0	4.08863235568931	0.981	0.106	0
Early erythroblasts	ALAS2	0	3.23951997882067	0.981	0.107	0
Early erythroblasts	AHSP	0	3.44919697162823	0.979	0.107	0
Early erythroblasts	SLC22A16	0	2.87432407874233	0.284	0.034	0
Early erythroblasts	TFRC	0	3.29819376613162	0.928	0.147	0
Early erythroblasts	BPGM	0	2.77667240738796	0.525	0.072	0
Early erythroblasts	CCNB2	0	3.9186049955279	0.722	0.059	0
B cells	CD79B	0	7.10959490605099	0.63	0.009	0
B cells	CD79A	0	4.22823399224201	0.643	0.071	0
B cells	PTPRC	0	0.933522287320461	0.711	0.253	0
Plasma cells	MZB1	0	8.35215604464569	0.959	0.009	0
Plasma cells	JCHAIN	0	7.81649726167432	0.929	0.027	0
Plasma cells	CD79A	0	3.68174444557552	0.686	0.078	0
Plasma cells	PTPRC	1.28163280652969e-19	-0.762845	0.445	0.261	3.52013266641446e-15
Plasma cells	XBP1	0	3.12705810891144	0.729	0.136	0
Plasma cells	CD79B	0	3.16095646757309	0.391	0.019	0
Double negative T cells	PTPRC	0	1.87869507876351	0.632	0.259	0
Double negative T cells	RGS1	0	1.32790843363732	0.437	0.146	0
Double negative T cells	CCL5	8.86817895514283e-164	0.862266550385486	0.295	0.106	2.43573403181953e-159
SKAP1+ double negative T cells	SKAP1	0	4.07497408697855	0.613	0.082	0
SKAP1+ double negative T cells	PTPRC	4.1675800624165e-245	2.38877995239348	0.86	0.261	1.14466753994332e-240
SKAP1+ double negative T cells	CD247	3.25831676724639e-278	3.31828625946842	0.551	0.094	8.94929283291894e-274
SKAP1+ double negative T cells	CD3D	2.14041206416977e-55	1.47953098738577	0.286	0.084	5.87885577544869e-51
SKAP1+ double negative T cells	CD3E	0	3.94009128552196	0.414	0.041	0
CD4+ CD8+ T cells	CD3D	2.22098991283596e-176	3.71840025521951	0.859	0.085	6.10017089459526e-172
CD4+ CD8+ T cells	CD3E	3.06494686176422e-95	3.43211807937523	0.455	0.041	8.41818305052161e-91
CD4+ CD8+ T cells	PTPRC	2.3107455985753e-33	1.47634483271776	0.788	0.262	6.34669386104692e-29
CD4+ CD8+ T cells	CD4	4.40241435885753e-85	4.03276062476607	0.333	0.025	1.20916712780381e-80
CD4+ CD8+ T cells	CD8A	1.49368161969308e-24	2.50490173316955	0.253	0.043	4.10254593664902e-20
CD4+ CD8+ T cells	CD247	7.43018621786929e-72	2.89293139167271	0.616	0.095	2.04077494659998e-67
CD8+ T cells	CD3D	0	2.76567232411351	0.649	0.082	0
CD8+ T cells	CD3E	0	3.09865064867707	0.378	0.04	0
CD8+ T cells	PTPRC	0	2.0672	0.933	0.259	0
CD8+ T cells	CD8A	0	3.56103606449394	0.441	0.042	0
CD8+ T cells	CD69	0	4.0101053364911	0.686	0.067	0
CD8+ T cells	CCL5	0	3.57901857800441	0.746	0.105	0
Activated T cells	CD3D	0	1.69690128665912	0.315	0.082	0
Activated T cells	PTPRC	0	1.27126275209854	0.79	0.256	0
Activated T cells	FOS	0	2.65895889872211	0.934	0.33	0
Activated T cells	FOSB	0	3.11344916646205	0.897	0.243	0
Naïve T cells	PTPRC	0	2.14877596094717	0.917	0.254	0
Naïve T cells	CD3D	0	2.90810921453883	0.62	0.078	0
Naïve T cells	CD3E	0	3.65534686372997	0.432	0.037	0
Naïve T cells	SELL	0	3.11108536973085	0.299	0.038	0
Naïve T cells	CD69	0	3.02414053258492	0.584	0.064	0
Naïve T cells	CD247	0	3.10023080866065	0.647	0.088	0
Memory T cells	PTPRC	0	2.18101381064074	0.893	0.253	0
Memory T cells	CD247	0	3.44967161631853	0.668	0.087	0
Memory T cells	CD3D	0	3.08336244207835	0.656	0.077	0
Memory T cells	CD3E	0	3.36108988410552	0.37	0.037	0
Memory T cells	CD8A	0	2.87753857550384	0.268	0.04	0
Memory T cells	CD27	0	3.19392639215441	0.477	0.063	0
Proliferative CD8+ T cells	PTPRC	0	0.999303542529347	0.57	0.255	0
Proliferative CD8+ T cells	CD3D	0	1.80662961489225	0.356	0.079	0
Proliferative CD8+ T cells	TOP2A	0	3.34729130805453	0.637	0.101	0
Proliferative CD8+ T cells	STMN1	0	3.39384814304905	0.908	0.191	0
Proliferative CD8+ T cells	SMC4	0	2.47135922735545	0.795	0.215	0
Proliferative NK/NKT cells	PTPRC	3.93726458276469e-223	2.20217225698907	0.981	0.261	1.08140909030215e-218
Proliferative NK/NKT cells	CD3D	0	3.65109541600146	0.873	0.084	0
Proliferative NK/NKT cells	KLRK1	0	3.61782713353616	0.804	0.07	0
Proliferative NK/NKT cells	CCL5	0	3.50204960296007	0.839	0.107	0
Proliferative NK/NKT cells	NKG7	0	3.19719919314598	0.778	0.091	0
Proliferative NK/NKT cells	CD8A	4.49276943069872e-111	2.67403413030701	0.301	0.043	1.23398405183571e-106
Proliferative NK/NKT cells	TOP2A	1.31135095360695e-137	3.6024209959371	0.522	0.112	3.60175652917684e-133
Proliferative NK/NKT cells	SMC4	5.03964803488142e-103	2.21169721946118	0.687	0.227	1.38418972926053e-98
NK/NKT cells	PTPRC	0	3.11263256663444	0.917	0.214	0
NK/NKT cells	KLRK1	0	5.43918773038032	0.702	0.025	0
NK/NKT cells	NKG7	0	4.32601952866191	0.614	0.054	0
NK/NKT cells	NCR1	0	5.54255045777142	0.422	0.015	0
cDC1	FLT3	0	5.29001687134828	0.485	0.014	0
cDC1	BATF3	0	5.06735875460038	0.395	0.015	0
cDC1	XCR1	0	8.14770635219503	0.573	0.008	0
cDC1	CST3	0	4.64616787228265	0.91	0.329	0
cDC1	CD86	9.00871499908601e-307	3.12367940511534	0.538	0.087	2.47433366164896e-302
cDC2	FLT3	0	4.97022511483117	0.413	0.013	0
cDC2	IRF8	0	2.93890376858217	0.606	0.107	0
cDC2	KLF4	3.89585884474264e-302	2.24773109197628	0.516	0.114	1.07003659029701e-297
pDCs	BLNK	0	6.22329577654227	0.95	0.04	0
pDCs	IRF8	0	5.19978811652498	0.983	0.108	0
pDCs	TCF4	0	3.00584389615226	0.909	0.167	0
pDCs	FLT3	0	4.68235498563879	0.388	0.014	0
NUPR1+ kupffer cells	C1QA	0	5.27088540673274	0.978	0.065	0
NUPR1+ kupffer cells	CD68	0	4.89394357370481	0.946	0.06	0
NUPR1+ kupffer cells	CD163	0	4.59659755369359	0.937	0.101	0
NUPR1+ kupffer cells	CLEC4F	0	5.37154920557563	0.816	0.03	0
NUPR1+ kupffer cells	VSIG4	0	4.75368340439059	0.821	0.041	0
NUPR1+ kupffer cells	SIGLEC1	0	5.09203682712704	0.813	0.037	0
TCF7L2+ kupffer cells	CD163	0	4.70117702087065	0.884	0.094	0
TCF7L2+ kupffer cells	C1QA	0	4.4386009932641	0.763	0.06	0
TCF7L2+ kupffer cells	SIGLEC1	0	5.22223661721658	0.733	0.031	0
TCF7L2+ kupffer cells	CLEC4F	0	5.57113916931072	0.683	0.025	0
TCF7L2+ kupffer cells	VSIG4	0	4.60993701610115	0.678	0.036	0
TCF7L2+ kupffer cells	TCF7L2	0	2.76472009334158	0.668	0.12	0
Kidney macrophages	PTPRC	3.24357310734928e-171	0.270254953286737	0.602	0.259	8.90879789664553e-167
Kidney macrophages	CD163	0	1.2682099274967	0.504	0.1	0
Kidney macrophages	C1QA	0	3.46603636995852	0.709	0.063	0
Kidney macrophages	C1QB	0	4.23882617942872	0.795	0.067	0
Kidney macrophages	HMOX1	0	2.04331767137117	0.344	0.088	0
Kidney macrophages	SIGLEC1	0	2.83485393399716	0.3	0.037	0
Kidney macrophages	CD68	0	2.60256037040738	0.472	0.059	0
Kidney macrophages	VSIG4	0	3.51914017103153	0.463	0.04	0
COLEC12+ macrophages	CD163	0	2.81673434602991	0.786	0.1	0
COLEC12+ macrophages	MRC1	0	4.2374873031513	0.768	0.084	0
COLEC12+ macrophages	COLEC12	0	4.7083369754584	0.682	0.098	0
COLEC12+ macrophages	PTPRC	9.25900334005365e-127	0.584927363890097	0.612	0.26	2.54307785737914e-122
Cardiac macrophages	CD163	0	2.42438435250307	0.548	0.102	0
Cardiac macrophages	PTPRC	1.29858193580285e-69	0.855469376212051	0.51	0.261	3.56668514487612e-65
Cardiac macrophages	MRC1	0	2.59633283466453	0.438	0.086	0
Cardiac macrophages	RYR2	9.66480636694797e-264	0.77509778986884	0.482	0.118	2.65453571674593e-259
Muscle macrophages	MRC1	0	3.47101945501901	0.62	0.085	0
Muscle macrophages	CD163	0	2.09144707152549	0.578	0.102	0
Kupffer cells	CD163	0	4.7912208355547	0.931	0.089	0
Kupffer cells	CD68	0	4.35448678229028	0.731	0.051	0
Kupffer cells	CLEC4F	0	5.43320063400375	0.745	0.02	0
Kupffer cells	C1QA	0	4.73371783613828	0.899	0.054	0
Kupffer cells	PTPRC	1.49127307602834e-49	-0.313382	0.398	0.259	4.09593063061945e-45
SPP1+ macrophages	C1QA	0	3.9578263119532	0.886	0.064	0
SPP1+ macrophages	CD163	0	3.01572140942557	0.911	0.1	0
SPP1+ macrophages	MRC1	0	4.65618107482719	0.881	0.084	0
SPP1+ macrophages	VSIG4	0	3.66543431689874	0.602	0.041	0
SPP1+ macrophages	SPP1	0	4.50711962144298	0.484	0.089	0
IL1B+ macrophages	IL1A	0	4.73443616551846	0.766	0.045	0
IL1B+ macrophages	CD163	0	2.36161540626597	0.776	0.099	0
IL1B+ macrophages	PTPRC	1.50104196724394e-239	0.588400738035176	0.701	0.259	4.12276186723222e-235
IL1B+ macrophages	C1QB	2.07579782043665e-237	1.64366087720308	0.299	0.072	5.7013862936113e-233
IL1B+ macrophages	MRC1	0	2.47359978504159	0.395	0.085	0
IL1B+ macrophages	CD68	0	3.15720702149098	0.614	0.059	0
IL1B+ macrophages	ENSSSCG00000039214	0	4.34235479336585	0.612	0.035	0
FABP5+ macrophages	CD68	0	3.91306969354456	0.822	0.055	0
FABP5+ macrophages	CD163	0	2.50712861635695	0.811	0.097	0
FABP5+ macrophages	S100A8	0	3.01689	0.758	0.044	0
FABP5+ macrophages	FABP5	0	4.12332032141839	0.77	0.083	0
FABP5+ macrophages	CTSL	0	6.33666309230061	0.775	0.033	0
Monocytes	PTPRC	0	1.46550288566062	0.756	0.245	0
Monocytes	CD14	0	3.17454962627805	0.366	0.049	0
Monocytes	S100A8	0	2.98020037468925	0.388	0.039	0
Neutrophils	PTPRC	0	1.53351371699146	0.745	0.253	0
Neutrophils	S100A8	0	6.58433569889933	0.642	0.04	0
Neutrophils	S100A12	0	5.7365556489887	0.723	0.056	0
Neutrophils	CST3	0	0.332184991649497	0.662	0.324	0
Neutrophils	CSF3R	0	4.09857510547641	0.284	0.017	0
Mast cells	KIT	0	6.12091162144793	0.927	0.043	0
Mast cells	MS4A2	0	6.93424648899872	0.812	0.017	0
Mast cells	PTPRC	1.34314025530942e-19	0.343556636213025	0.607	0.262	3.68906902523285e-15
Megakaryocytes	KIT	0	4.37028047632869	0.509	0.042	0
Megakaryocytes	MPO	0	9.41521766748302	0.324	0.005	0
Megakaryocytes	S100A4	1.64466332931805e-296	1.92472769607758	0.359	0.068	4.51723230030495e-292
Cardiomyocyte progenitors	RYR2	0	2.64728537868573	0.851	0.114	0
Cardiomyocyte progenitors	MYL4	0	5.35500777200106	0.675	0.057	0
Cardiomyocyte progenitors	DKK3	0	3.8694913786569	0.495	0.051	0
Cardiomyocyte progenitors	CKM	0	2.67508454693574	0.59	0.076	0
Cardiomyocyte progenitors	GJA1	0	3.15652282658726	0.331	0.037	0
Cardiomyocyte progenitors	PDE3A	0	2.09388582315791	0.445	0.122	0
Cardiomyocyte precursor cells	RYR2	0	2.99622464727619	0.924	0.117	0
Cardiomyocyte precursor cells	MYL4	0	3.42596898386446	0.717	0.059	0
Cardiomyocyte precursor cells	DKK3	2.36358214272318e-217	2.89941712726188	0.326	0.054	6.49181471320348e-213
Cardiomyocyte precursor cells	ERBB4	0	3.74990091541378	0.721	0.085	0
Cardiomyocyte precursor cells	NPPB	0	2.93330620577205	0.575	0.043	0
Cardiomyocytes	RYR2	0	4.09521477341429	0.747	0.1	0
Cardiomyocytes	MYH7	0	2.82589493547051	0.74	0.11	0
Cardiomyocytes	FHL2	0	3.61687923605833	0.494	0.074	0
Cardiomyocytes	PCDH7	0	3.24711476145731	0.623	0.123	0
Immature cardiomyocytes	RYR2	0	4.68463810329037	0.95	0.101	0
Immature cardiomyocytes	MYL2	0	2.46136487109028	0.783	0.101	0
Immature cardiomyocytes	PDE3A	0	4.08903136936232	0.751	0.11	0
Immature cardiomyocytes	PCDH7	0	3.98216226334339	0.848	0.122	0
Immature cardiomyocytes	KCNN2	0	3.04648671737628	0.328	0.048	0
Mature cardiomyocytes	RYR2	0	4.33378286539694	0.798	0.117	0
Mature cardiomyocytes	PDE3A	0	4.24971155319671	0.756	0.122	0
Mature cardiomyocytes	PCDH7	0	3.4321542680484	0.746	0.135	0
Mature cardiomyocytes	LMOD2	0	3.51519258031008	0.267	0.028	0
Mature cardiomyocytes	ALAS2	9.64165054706021e-51	1.16518023142794	0.272	0.119	2.64817573925556e-46
Proliferative cardiomyocytes	RYR2	0	3.24933094344733	0.962	0.118	0
Proliferative cardiomyocytes	MYL2	0	2.90003133634869	0.906	0.114	0
Proliferative cardiomyocytes	PCDH7	0	3.2862555669535	0.898	0.136	0
Proliferative cardiomyocytes	KCNN2	2.48819090339752e-189	3.09468679950904	0.357	0.053	6.83406513527162e-185
Proliferative cardiomyocytes	ATAD2	3.65961518350614e-170	2.84356451818444	0.536	0.13	1.0051499063018e-165
Proliferative cardiomyocytes	TOP2A	1.03999246756377e-114	1.85643389411443	0.447	0.112	2.85644331141066e-110
Proliferative cardiomyocytes	SMC4	9.27816198111744e-53	1.33600837692249	0.515	0.227	2.54833996973372e-48
Muscle stem cells	PAX7	0	6.42081246017255	0.333	0.007	0
Muscle stem cells	CADM2	0	4.24846997427701	0.601	0.077	0
Muscle stem cells	PCDH7	9.81098671807934e-216	2.61739088320763	0.628	0.137	2.69468561198767e-211
Myoblasts	TNNT1	0	5.72027887125898	0.689	0.025	0
Myoblasts	MYMK	0	4.27404131196766	0.429	0.028	0
Myoblasts	MYH3	0	8.90398972671432	0.878	0.018	0
Myoblasts	LIMA1	0	3.71801210387497	0.67	0.112	0
Myoblasts	MYH8	0	6.50901425297336	0.824	0.033	0
Myocytes	DES	0	4.59874499672925	0.775	0.081	0
Myocytes	TNNC2	0	5.80951947515013	0.908	0.068	0
Myocytes	MYH8	0	8.63169755260594	0.975	0.033	0
Myocytes	MYH3	0	6.44265669759172	0.815	0.019	0
Myonuclei cells	TNNI2	0	5.7091786905096	0.722	0.029	0
Myonuclei cells	MYBPC2	0	8.34741940266081	0.632	0.006	0
Myonuclei cells	MYL1	0	6.35603290405935	0.883	0.035	0
Myonuclei cells	TRDN	0	6.70097903213855	0.927	0.06	0
Myonuclei cells	SESN1	0	4.02791756169973	0.641	0.125	0
Glial cells	CDH19	0	8.69921655042725	0.669	0.005	0
Glial cells	CDH6	0	5.95901287421366	0.662	0.031	0
Glial cells	PLP1	0	5.93779017424748	0.324	0.008	0
Neural cells	NRXN3	0	2.93095565156749	0.425	0.08	0
Neural cells	DPP10	0	3.24042212274547	0.371	0.06	0
Neural cells	GPC5	0	3.16794998531528	0.367	0.056	0
Neural cells	PCDH9	4.11911274523472e-172	1.51580538696325	0.282	0.099	1.13135550660617e-167
Schwann cells	CDH19	0	7.84188260859318	0.635	0.005	0
Schwann cells	MPZ	0	6.7708	0.365	0.002	0
Schwann cells	SCN7A	0	8.52346941230937	0.824	0.007	0
Schwann cells	NCAM1	1.02038090424495e-21	2.14119036141214	0.514	0.14	2.80257819159918e-17
Fibro/adipogenic progenitors	POSTN	0	4.68715798863432	0.858	0.142	0
Fibro/adipogenic progenitors	DCN	0	2.10836027090094	0.909	0.217	0
Fibro/adipogenic progenitors	FAP	0	4.32929588252288	0.505	0.044	0
Fibro/adipogenic progenitors	PDGFRA	0	2.69984447996688	0.373	0.08	0
Fibro/adipogenic progenitors	FNDC1	0	4.06631621174329	0.481	0.053	0
Fibro/adipogenic progenitors	PLAGL1	0	2.9345317891118	0.393	0.104	0
Fibro/adipogenic progenitors	FBN1	0	1.62906339807768	0.371	0.144	0
Fibroblasts	DCN	0	3.49596869606614	0.913	0.197	0
Fibroblasts	PDGFRA	0	2.78266868907833	0.485	0.063	0
Fibroblasts	COL1A2	0	3.2553256205878	0.94	0.222	0
Fibroblasts	COL1A1	0	2.54805842683412	0.925	0.214	0
Fibroblasts	TENT5A	0	2.76764806137493	0.396	0.072	0
Myofibroblasts	DCN	0	2.69467301567309	0.923	0.235	0
Myofibroblasts	PDGFRA	0	2.18679112929517	0.388	0.088	0
Myofibroblasts	FBLN2	0	2.68326083243221	0.53	0.108	0
Myofibroblasts	GSN	0	3.10286462971757	0.86	0.332	0
Myofibroblasts	DPT	0	3.12533065636423	0.568	0.078	0
Proliferative fibroblasts	DCN	0	2.10466582213694	0.846	0.242	0
Proliferative fibroblasts	PDGFRA	0	1.74976797243957	0.378	0.09	0
Proliferative fibroblasts	TNXB	0	1.95267325923474	0.376	0.081	0
Proliferative fibroblasts	FBLN2	0	2.4158736992731	0.557	0.112	0
Proliferative fibroblasts	TOP2A	0	3.66568590488486	0.73	0.109	0
Proliferative fibroblasts	SMC4	0	1.94791594488352	0.769	0.224	0
Osteoblasts	DCN	1.85619849663545e-64	0.435941528313711	0.842	0.246	5.09823479085893e-60
Osteoblasts	STMN2	0	5.26701021375072	0.411	0.016	0
Osteoblasts	ACTC1	5.78044785719495e-231	2.51608471265235	0.947	0.142	1.58765780845716e-226
Osteoblasts	PTPRD	2.93176342348323e-84	2.59732755053104	0.626	0.148	8.05238141893903e-80
Osteoblasts	EML4	1.08057046935864e-06	1.03232456904298	0.379	0.236	0.0296789485114044
Remodeling fibroblasts	DCN	0	3.39127325089457	0.982	0.239	0
Remodeling fibroblasts	PDGFRA	0	2.43082839202686	0.471	0.089	0
Remodeling fibroblasts	TNXB	0	4.09403645718235	0.78	0.076	0
Remodeling fibroblasts	FBLN2	0	3.89963742074425	0.795	0.109	0
Remodeling fibroblasts	DPT	0	4.11651683842892	0.736	0.08	0
Skeletal muscle mesenchymal cells	DCN	0	0.604206963263884	0.87	0.239	0
Skeletal muscle mesenchymal cells	PDGFRA	0	2.4023543166362	0.442	0.089	0
Skeletal muscle mesenchymal cells	PTPRD	0	4.05617316424486	0.853	0.141	0
Skeletal muscle mesenchymal cells	EML4	0	2.05731550184915	0.634	0.232	0
Skeletal muscle mesenchymal cells	FAP	0	2.45201860048948	0.351	0.06	0
Skeletal muscle mesenchymal cells	FBN1	2.44418927277139e-199	0.79193906176694	0.371	0.151	6.7132102565939e-195
Skeletal muscle mesenchymal cells	PRRX1	0	4.41610171543885	0.512	0.033	0
Skeletal muscle progenitor cells	DCN	0	0.737970876296256	0.858	0.242	0
Skeletal muscle progenitor cells	PDGFRA	4.76719080102767e-258	2.0371757137533	0.32	0.091	1.30935662541026e-253
Skeletal muscle progenitor cells	GPC6	0	3.50011229790271	0.647	0.107	0
Skeletal muscle progenitor cells	ATAD2	4.96369959995836e-201	2.26168544668974	0.352	0.129	1.36332973212456e-196
Skeletal muscle progenitor cells	DIAPH3	0	3.38544752883895	0.341	0.074	0
Alveolar fibroblasts	DCN	0	1.66101980412006	0.864	0.24	0
Alveolar fibroblasts	PDGFRA	1.2174064021251e-306	1.81308188903363	0.307	0.09	3.34372842407681e-302
Alveolar fibroblasts	DOCK1	2.72043067501824e-291	1.74094245564293	0.361	0.123	7.4719348920051e-287
Alveolar fibroblasts	MEIS1	0	3.71554261417719	0.635	0.089	0
Tenocytes	DCN	1.73834556099462e-219	2.12148373855152	0.945	0.245	4.77453991782783e-215
Tenocytes	TNMD	0	7.3391448255323	0.617	0.01	0
Tenocytes	FMOD	0	4.71656097601924	0.713	0.112	0
Pericytes	PDGFRB	0	3.09036523397834	0.353	0.068	0
Pericytes	DCN	3.61149166650586e-162	0.630506771323375	0.483	0.244	9.919323011225e-158
Pericytes	NR2F1	0	3.6867240236099	0.461	0.058	0
Pericytes	IGFBP7	0	2.89532233267167	0.745	0.228	0
Pericytes	FBLN5	0	2.57840252054558	0.37	0.098	0
Smooth muscle cells	RGS5	0	4.46530890209384	0.337	0.019	0
Smooth muscle cells	ACTA2	0	5.39834455463651	0.605	0.045	0
Smooth muscle cells	DCN	4.03114999820966e-58	-0.385869	0.528	0.245	1.10719565850826e-53
Smooth muscle cells	PDGFRB	0	3.79384431465875	0.57	0.069	0
Smooth muscle cells	MYLK	0	4.45199169404668	0.482	0.074	0
Adipocytes	ADIPOQ	0	10.4279168174496	0.806	0.003	0
Adipocytes	PPARG	0	6.40672747561595	0.788	0.037	0
Adipocytes	PLIN1	0	8.39168814538279	0.633	0.004	0

## Sheet: S5
Table S5 Cell numbers of main lineage per sample
sample	Endothelial	Epithelial	Erythroid	Immune	Muscle	Neural	Stromal
E38-HA-1	1724	96	0	34	1979	43	1018
E38-HA-2	1646	91	0	29	1463	121	852
E80-HA-1	485	23	0	54	800	89	901
E80-HA-2	461	15	0	62	1000	73	925
PN0-HA-1	657	63	0	222	2010	183	1596
PN0-HA-2	307	41	0	142	883	90	710
PN28-HA-1	244	5	0	218	1944	138	123
PN28-HA-2	296	4	0	191	1949	165	162
PN180-HA-1	52	0	0	30	1407	44	469
PN180-HA-2	93	2	0	42	1369	61	504
E38-LV-1	41	460	6293	276	0	96	34
E80-LV-1	109	272	3116	1554	0	34	14
E80-LV-2	150	367	4255	2413	0	92	14
PN0-LV-1	779	1239	3973	6138	0	406	281
PN0-LV-2	655	1024	3363	5124	0	481	242
PN0-LV-3	395	4934	72	241	0	1	271
PN28-LV-1	36	439	526	3790	0	2	12
PN28-LV-2	21	330	362	3234	0	13	11
PN28-LV-3	421	7768	150	387	0	0	161
PN180-LV-1	219	882	365	3233	0	3	118
PN180-LV-2	170	602	200	3039	0	6	125
PN180-LV-3	216	7747	59	117	0	1	94
E38-MU-1	183	0	0	37	459	67	2148
E38-MU-2	123	0	0	23	267	32	2303
E80-MU-1	276	0	0	485	522	15	7509
E80-MU-2	114	0	0	124	160	8	2440
PN0-MU-1	29	0	0	13	644	1	194
PN0-MU-2	47	0	0	33	1666	6	479
PN28-MU-1	213	0	0	45	2121	5	366
PN28-MU-2	270	0	0	36	2004	3	454
PN180-MU-1	43	0	0	15	2652	2	165
PN180-MU-2	53	0	0	32	3547	0	205
E38-LU-1	443	244	820	783	1783	0	2520
E80-LU-1	822	352	192	1716	40	0	7994
E80-LU-2	329	149	89	948	18	0	2038
PN0-LU-1	347	268	145	2428	75	0	1691
PN0-LU-2	463	305	238	3183	114	0	2358
PN28-LU-1	94	116	42	4548	2	0	484
PN28-LU-2	71	115	33	3966	5	0	423
PN180-LU-1	102	72	4	3090	2	0	334
PN180-LU-2	308	182	18	5014	6	0	703
E38-KN-2	391	9084	1016	632	0	0	488
E80-KN-1	559	2733	75	1089	0	0	1143
PN0-KN-1	561	2641	309	2812	0	0	738
PN0-KN-2	563	2335	217	2890	0	0	683
PN28-KN-1	950	1716	44	3501	0	0	150
PN28-KN-2	1074	1913	97	3882	0	0	143
PN180-KN-1	338	2320	12	1367	0	0	65
PN180-KN-2	296	2028	15	1310	0	0	118

## Sheet: S6
Table S6 Number of Subtypes in each main lineage
Main lineage	Subtypes/States
Endothelial	6
Epithelial	15
Erythroid	7
Immune	29
Muscle	10
Neural	3
Stromal	13
Total	83

## Sheet: S7
Table S7 A collection of the differential expressed genes for each cell type
Celltypes	gene	p_val	avg_log2FC	pct.1	pct.2	p_val_adj
Endocardial cells	PECAM1	0	3.53783133884126	0.857	0.128	0
Endocardial cells	MYH7	0	1.89482966608061	0.838	0.112	0
Endocardial cells	ACTC1	0	2.47690731062717	0.851	0.126	0
Endocardial cells	MYL2	0	2.59476700414795	0.816	0.099	0
Endocardial cells	HSPG2	0	3.7062762405576	0.867	0.171	0
Endocardial cells	GASK1B	0	4.38975061876735	0.759	0.077	0
Endocardial cells	EMCN	0	4.60814962642348	0.686	0.045	0
Endocardial cells	GCK	0	2.61498339561709	0.715	0.082	0
Endocardial cells	SPARC	0	1.51202486414121	0.913	0.294	0
Endocardial cells	TNNI3	0	2.2059365586051	0.682	0.097	0
Endocardial cells	VIM	0	2.4600347550436	0.854	0.315	0
Endocardial cells	CD93	0	4.17468436783088	0.575	0.042	0
Endocardial cells	SERPINH1	0	2.15116309193362	0.741	0.223	0
Endocardial cells	LAMC1	0	2.42015777520458	0.708	0.2	0
Endocardial cells	TNNT2	0	1.97620658386124	0.585	0.081	0
Endocardial cells	IGFBP7	0	2.28209554986209	0.724	0.222	0
Endocardial cells	FSTL1	0	1.27879547882264	0.728	0.226	0
Endocardial cells	ENSSSCG00000044700	0	2.79573250337137	0.703	0.208	0
Endocardial cells	LTBP1	0	3.89510996558957	0.625	0.14	0
Endocardial cells	NID2	0	3.31642770167026	0.584	0.103	0
Endocardial cells	NREP	0	1.19067819615373	0.775	0.298	0
Endocardial cells	IGFBP2	0	3.07752680975449	0.607	0.132	0
Endocardial cells	MYL3	0	2.47420241777378	0.532	0.065	0
Endocardial cells	APP	0	1.76751118204561	0.821	0.356	0
Endocardial cells	SPTBN1	0	1.74278608574848	0.759	0.298	0
Endocardial cells	ADGRF5	0	2.99008396699111	0.521	0.063	0
Endocardial cells	MDK	0	2.13413881455074	0.605	0.148	0
Endocardial cells	PLVAP	0	2.15594345062314	0.543	0.089	0
Endocardial cells	AGRN	0	3.9231164128867	0.5	0.05	0
Endocardial cells	PTPRM	0	1.96954586496319	0.65	0.202	0
Endocardial cells	FN1	0	1.84981618389535	0.74	0.294	0
Endocardial cells	GPM6A	0	4.90442714139645	0.479	0.037	0
Endocardial cells	MYL4	0	2.33280303289192	0.492	0.051	0
Endocardial cells	PCDH17	0	4.17480077510698	0.476	0.036	0
Endocardial cells	COL1A1	0	-0.526769	0.693	0.253	0
Endocardial cells	FBLN2	0	3.01018968624886	0.544	0.105	0
Endocardial cells	S1PR1	0	2.74651416500709	0.525	0.088	0
Endocardial cells	CDH5	0	3.50900797099483	0.484	0.05	0
Endocardial cells	EFNB2	0	3.73332853776708	0.486	0.052	0
Endocardial cells	NFIB	0	1.67494235827495	0.65	0.217	0
Endocardial cells	ENSSSCG00000011859	0	4.20775464837905	0.482	0.051	0
Endocardial cells	POSTN	0	1.24182582409563	0.591	0.162	0
Endocardial cells	CALCRL	0	3.20378306877746	0.497	0.074	0
Endocardial cells	CGNL1	0	3.29722144341078	0.529	0.107	0
Endocardial cells	MECOM	0	3.0876501780922	0.494	0.076	0
Endocardial cells	CDH11	0	3.56161221436575	0.513	0.107	0
Endocardial cells	KDR	0	3.16698696573289	0.457	0.051	0
Endocardial cells	ENSSSCG00000016548	0	3.42164781637028	0.436	0.038	0
Endocardial cells	TEK	0	3.26694205109103	0.445	0.048	0
Endocardial cells	ITGB1	0	1.70457262986028	0.727	0.331	0
Endocardial cells	CYYR1	0	3.29121858030356	0.443	0.051	0
Endocardial cells	TM4SF1	0	3.00503373427189	0.45	0.059	0
Endocardial cells	ANXA2	0	1.63656871224585	0.636	0.247	0
Endocardial cells	LAMA4	0	1.54460359887364	0.552	0.171	0
Endocardial cells	EPB41L4A	0	3.0620565804689	0.47	0.089	0
Endocardial cells	HAPLN1	0	6.32735016892759	0.393	0.014	0
Endocardial cells	ECE1	0	2.81649439375943	0.447	0.074	0
Endocardial cells	SPARCL1	0	2.2250107096652	0.484	0.112	0
Endocardial cells	TNNC1	0	2.30189023764151	0.428	0.059	0
Endocardial cells	CAVIN2	0	3.10117092973596	0.416	0.047	0
Endocardial cells	NRP2	0	3.1192126239263	0.45	0.082	0
Endocardial cells	TIMP3	0	1.60996189842211	0.554	0.187	0
Endocardial cells	CLEC14A	0	3.15449312635305	0.421	0.054	0
Endocardial cells	PTPRB	0	3.25964023379265	0.416	0.05	0
Endocardial cells	RAMP2	0	2.87612086565011	0.433	0.067	0
Endocardial cells	PALM2AKAP2	0	1.7464249391063	0.519	0.156	0
Endocardial cells	ESAM	0	4.11702003230365	0.385	0.024	0
Endocardial cells	LAMB1	0	1.65754893472897	0.559	0.199	0
Endocardial cells	TPM4	0	1.52930927330593	0.614	0.255	0
Endocardial cells	NPPB	0	1.76708529611041	0.394	0.037	0
Endocardial cells	VWF	0	3.62036454909663	0.396	0.044	0
Endocardial cells	TPM1	0	0.7330224923227	0.611	0.26	0
Endocardial cells	HYAL2	0	3.32133546452227	0.42	0.075	0
Endocardial cells	ID3	0	1.8464547947198	0.49	0.148	0
Endocardial cells	ENSSSCG00000003187	0	1.52505652615334	0.677	0.336	0
Endocardial cells	CRIM1	0	2.45060884892687	0.459	0.119	0
Endocardial cells	GJA4	0	5.02487562448602	0.355	0.015	0
Endocardial cells	ENSSSCG00000001455	0	1.28452386320288	0.468	0.133	0
Endocardial cells	HMCN1	0	2.3760282361525	0.464	0.129	0
Endocardial cells	ITM2A	0	4.06622097807025	0.364	0.03	0
Endocardial cells	COL5A2	0	0.524130593572941	0.554	0.223	0
Endocardial cells	NOTCH1	0	3.0062950956525	0.391	0.062	0
Endocardial cells	MEIS2	0	2.40260438425396	0.446	0.119	0
Endocardial cells	TSPAN13	0	3.08009610709405	0.401	0.075	0
Endocardial cells	TGFBR2	0	1.68150021856728	0.514	0.188	0
Endocardial cells	CAVIN1	0	2.15522463970321	0.444	0.119	0
Endocardial cells	WSB1	0	1.62439719631119	0.594	0.269	0
Endocardial cells	ENSSSCG00000000361	0	1.26516074315074	0.764	0.44	0
Endocardial cells	FOS	0	-6.16617	0.021	0.344	0
Endocardial cells	PLK2	0	2.85141302566818	0.403	0.081	0
Endocardial cells	MMRN2	0	3.6967661179942	0.356	0.034	0
Endocardial cells	ZNF521	0	2.43427917128926	0.407	0.088	0
Endocardial cells	CD34	0	3.19992	0.365	0.047	0
Endocardial cells	PHACTR2	0	1.95131909910565	0.511	0.194	0
Endocardial cells	TCF4	0	1.73724945075777	0.478	0.161	0
Endocardial cells	ENSSSCG00000038144	0	1.29012697109181	0.533	0.218	0
Endocardial cells	COL18A1	0	2.10958675542201	0.43	0.115	0
Endocardial cells	ENSSSCG00000023479	0	3.31427509273874	0.392	0.077	0
Endocardial cells	SERPINI1	0	4.44699023753995	0.341	0.03	0
Endocardial cells	FBN1	0	1.20102193743865	0.456	0.146	0
Endocardial cells	FZD4	0	1.86467725562762	0.502	0.193	0
Endocardial cells	FSCN1	0	2.26610084068963	0.407	0.099	0
Endocardial cells	MYCT1	0	3.97108958517829	0.33	0.025	0
Endocardial cells	COL4A2	0	1.96832905604959	0.453	0.152	0
Endocardial cells	APLP2	0	1.35332438746679	0.572	0.272	0
Endocardial cells	EBF1	0	1.13999979686097	0.445	0.146	0
Endocardial cells	HSP90B1	0	1.33061567055957	0.726	0.427	0
Endocardial cells	APLNR	0	4.0827837137509	0.323	0.027	0
Endocardial cells	GATA4	0	2.88313097727614	0.344	0.05	0
Endocardial cells	PLXND1	0	3.15183375169916	0.339	0.046	0
Endocardial cells	STOM	0	1.79724891226001	0.477	0.184	0
Endocardial cells	PLXDC2	0	1.68400523475381	0.469	0.176	0
Endocardial cells	SMOC1	0	4.21121333338948	0.317	0.026	0
Endocardial cells	ACKR3	0	3.58631042208036	0.339	0.049	0
Endocardial cells	ARNT	0	1.85175376627573	0.456	0.167	0
Endocardial cells	NPR1	0	3.24146735354882	0.326	0.038	0
Endocardial cells	ENSSSCG00000010212	0	1.85294674286948	0.494	0.207	0
Endocardial cells	UACA	0	2.30499652503654	0.391	0.106	0
Endocardial cells	SLA-DQB1	0	0.496392415748281	0.436	0.152	0
Endocardial cells	NID1	0	1.50535	0.433	0.149	0
Endocardial cells	CALM1	0	1.45622127814694	0.692	0.408	0
Endocardial cells	PSAP	0	0.631784114738086	0.602	0.319	0
Endocardial cells	PDE3A	0	1.10636487926561	0.4	0.118	0
Endocardial cells	PROS1	0	1.78949615024111	0.419	0.137	0
Endocardial cells	TANC1	0	2.03067784943241	0.38	0.1	0
Endocardial cells	IL6ST	0	1.36816917567191	0.509	0.229	0
Endocardial cells	ENSSSCG00000033190	0	2.68304961593536	0.36	0.08	0
Endocardial cells	FLT1	0	2.70218808128644	0.316	0.037	0
Endocardial cells	LDB2	0	1.89553030111088	0.391	0.117	0
Endocardial cells	GOLIM4	0	2.09651918906762	0.413	0.139	0
Endocardial cells	TSPAN9	0	2.12578518071332	0.372	0.099	0
Endocardial cells	ENSSSCG00000045128	0	1.87321262790893	0.393	0.124	0
Endocardial cells	MYBPC3	0	1.41902960556879	0.327	0.06	0
Endocardial cells	GJA5	0	5.14835593566892	0.279	0.012	0
Endocardial cells	TIE1	0	3.19769594542277	0.301	0.034	0
Endocardial cells	KANK1	0	2.54024031129413	0.345	0.078	0
Endocardial cells	F8	0	3.46564881078404	0.298	0.032	0
Endocardial cells	RDX	0	1.36372162176837	0.552	0.287	0
Endocardial cells	PDLIM1	0	2.70390239183119	0.326	0.061	0
Endocardial cells	SLCO2A1	0	3.62791220111394	0.295	0.031	0
Endocardial cells	CALD1	0	1.04040033216924	0.489	0.225	0
Endocardial cells	VCAN	0	1.74192110904755	0.456	0.193	0
Endocardial cells	FTL	0	-2.3795	0.241	0.504	0
Endocardial cells	PDIA6	0	1.27725431125892	0.542	0.28	0
Endocardial cells	CST3	0	-0.335501	0.586	0.324	0
Endocardial cells	COL15A1	0	2.86291835125212	0.313	0.052	0
Endocardial cells	ARHGAP31	0	2.16060074038767	0.351	0.09	0
Endocardial cells	RBMS3	0	0.909591532598858	0.464	0.204	0
Endocardial cells	CTNNB1	0	1.6298869751864	0.432	0.173	0
Endocardial cells	CD81	0	1.10169686827594	0.588	0.33	0
Endocardial cells	ABLIM1	0	0.655269712102255	0.516	0.259	0
Endocardial cells	BGN	0	1.28999375430525	0.372	0.115	0
Endocardial cells	PPP3CA	0	1.18169959860148	0.498	0.243	0
Endocardial cells	TSPAN3	0	1.42550343013195	0.466	0.212	0
Endocardial cells	ENSSSCG00000014351	0	3.78695375835611	0.272	0.019	0
Endocardial cells	MMP2	0	1.83602677771932	0.345	0.092	0
Endocardial cells	DPYSL3	0	1.21591084922089	0.382	0.13	0
Endocardial cells	FOSB	0	-7.85108	0.003	0.255	0
Endocardial cells	FAM171A1	0	2.06098586070313	0.335	0.083	0
Endocardial cells	ENSSSCG00000022925	0	1.10639190782406	0.438	0.187	0
Endocardial cells	LRIG1	0	3.18103680685784	0.296	0.045	0
Endocardial cells	ENSSSCG00000033041	0	1.15379249786885	0.755	0.504	0
Endocardial cells	TUBB	0	0.903910236847955	0.615	0.365	0
Endocardial cells	CTNNA1	0	1.41650956401413	0.453	0.204	0
Endocardial cells	ADGRL2	0	1.48250979617428	0.398	0.149	0
Endocardial cells	EMP1	0	1.39906917537204	0.418	0.169	0
Endocardial cells	NFE2L1	0	1.65094995991174	0.419	0.17	0
Endocardial cells	LAPTM4A	0	1.32141483624628	0.51	0.263	0
Endocardial cells	ENSSSCG00000000576	0	0.86005450115234	0.601	0.354	0
Endocardial cells	DES	0	1.37743650716191	0.323	0.076	0
Endocardial cells	PXDN	0	2.0423791098016	0.337	0.091	0
Endocardial cells	SORBS2	0	0.362453481083901	0.378	0.135	0
Endocardial cells	NPR3	0	3.78667560501394	0.283	0.04	0
Endocardial cells	DLC1	0	0.348059656486893	0.461	0.219	0
Endocardial cells	IZUMO1	0	3.28222871789618	0.27	0.029	0
Endocardial cells	RTN4	0	1.19773303720695	0.501	0.26	0
Endocardial cells	KIAA1217	0	1.55426178529778	0.371	0.131	0
Endocardial cells	GPX1	0	-2.80871	0.102	0.341	0
Endocardial cells	CLSTN1	0	1.79008734552636	0.366	0.127	0
Endocardial cells	ANKRD50	0	3.15243064452977	0.286	0.047	0
Endocardial cells	ENTPD1	0	2.57984022080608	0.312	0.075	0
Endocardial cells	ADGRL4	0	2.99792437620464	0.27	0.034	0
Endocardial cells	EPAS1	0	2.0139399541753	0.308	0.072	0
Endocardial cells	ELK3	0	2.14831830114219	0.317	0.081	0
Endocardial cells	ST3GAL2	0	2.88704292030007	0.29	0.054	0
Endocardial cells	EXT1	0	1.23334444486766	0.439	0.205	0
Endocardial cells	ENSSSCG00000033734	0	2.43187388539505	0.291	0.057	0
Endocardial cells	PLEKHG1	0	1.73335459528641	0.333	0.1	0
Endocardial cells	CSRP3	0	1.67569720918292	0.285	0.052	0
Endocardial cells	SLC9A3R2	0	2.16133564629573	0.304	0.071	0
Endocardial cells	FLNB	0	1.92721046856379	0.331	0.1	0
Endocardial cells	PLCB4	0	2.03268541380075	0.316	0.086	0
Endocardial cells	ETS1	0	0.756209620354145	0.425	0.195	0
Endocardial cells	PTPRC	0	-4.11244	0.038	0.267	0
Endocardial cells	ITM2C	0	1.62464183208077	0.434	0.206	0
Endocardial cells	IGSF3	0	2.47812688737192	0.286	0.058	0
Endocardial cells	PCDH7	0	0.532542417300903	0.36	0.133	0
Endocardial cells	SLC16A14	0	2.71564768239323	0.293	0.066	0
Endocardial cells	FLI1	0	1.66372929061935	0.364	0.138	0
Endocardial cells	ENSSSCG00000015083	0	1.91005815702612	0.346	0.121	0
Endocardial cells	LPP	0	0.922826987581679	0.468	0.244	0
Endocardial cells	CPD	0	2.18617428250913	0.327	0.104	0
Endocardial cells	MARCKS	0	0.902727623806898	0.433	0.21	0
Endocardial cells	BCAM	0	2.9277556161999	0.259	0.036	0
Endocardial cells	IFNAR1	0	1.6271751351114	0.369	0.147	0
Endocardial cells	CCSER1	0	1.64477881273259	0.344	0.122	0
Endocardial cells	RUNX1T1	0	1.39317893013498	0.346	0.125	0
Endocardial cells	ND1	0	0.935705289187375	0.911	0.692	0
Endocardial cells	PCDHGA4	0	1.73614333111832	0.317	0.098	0
Endocardial cells	PRKG1	0	1.47753539492626	0.379	0.16	0
Endocardial cells	ENSSSCG00000036669	0	1.14805654301515	0.412	0.193	0
Endocardial cells	TSPAN14	0	1.85313136700203	0.335	0.118	0
Endocardial cells	FZD6	0	2.90499724093656	0.255	0.038	0
Endocardial cells	PRCP	0	2.3813389462743	0.3	0.083	0
Endocardial cells	ADGRA2	0	2.05568194721684	0.289	0.072	0
Endocardial cells	ADGRG6	0	3.08612929189971	0.26	0.044	0
Endocardial cells	PGM5	0	2.02602650992933	0.287	0.073	0
Endocardial cells	ENSSSCG00000036155	0	2.09133271888865	0.282	0.068	0
Endocardial cells	ERG	0	2.30709673486456	0.266	0.054	0
Endocardial cells	PAM	0	0.913361248502314	0.374	0.162	0
Endocardial cells	WWTR1	0	1.60223660021855	0.331	0.121	0
Endocardial cells	KTN1	0	1.25027313272177	0.436	0.226	0
Endocardial cells	STMN1	0	1.01299031743384	0.412	0.202	0
Endocardial cells	ACTN1	0	1.83790021943969	0.318	0.109	0
Endocardial cells	RPN2	0	1.54263832336085	0.368	0.16	0
Endocardial cells	FKBP9	0	1.39055099877066	0.349	0.141	0
Endocardial cells	ENSSSCG00000014540	0	-2.21927	0.557	0.765	0
Endocardial cells	ENG	0	2.70344205270116	0.25	0.043	0
Endocardial cells	EMILIN1	0	2.10020703212632	0.28	0.073	0
Endocardial cells	TCN2	0	1.76949108032317	0.286	0.079	0
Endocardial cells	ENSSSCG00000013318	0	1.42284876433364	0.323	0.117	0
Endocardial cells	ENSSSCG00000000293	0	2.23849242672937	0.258	0.052	0
Endocardial cells	HLA-DRA	0	0.453841689595055	0.334	0.128	0
Endocardial cells	CTNND1	0	1.58695316206729	0.332	0.128	0
Endocardial cells	TNNI1	0	1.78958105315128	0.26	0.057	0
Endocardial cells	ARHGAP29	0	1.73280727391887	0.297	0.094	0
Endocardial cells	JAM3	0	2.00559310065899	0.284	0.081	0
Endocardial cells	ENSSSCG00000031706	0	1.71534727837862	0.301	0.099	0
Endocardial cells	PALMD	0	2.41684	0.25	0.049	0
Endocardial cells	FBXL7	0	1.23035442071233	0.331	0.131	0
Endocardial cells	ANKRD1	0	0.465596888112722	0.26	0.061	0
Endocardial cells	LTBP4	0	1.45973228706848	0.302	0.104	0
Endocardial cells	ZCCHC24	0	1.46905790586567	0.329	0.131	0
Endocardial cells	ENSSSCG00000006395	0	1.53743	0.327	0.13	0
Endocardial cells	HTRA1	0	1.49845374064127	0.299	0.104	0
Endocardial cells	ID1	0	2.18123908871852	0.263	0.068	0
Endocardial cells	PEAK1	0	1.42195254782725	0.34	0.147	0
Endocardial cells	CALU	0	1.24426480289961	0.351	0.158	0
Endocardial cells	F11R	0	1.65187824927466	0.304	0.112	0
Endocardial cells	RYR2	0	-0.424186	0.307	0.115	0
Endocardial cells	DOCK9	0	1.54063590703446	0.297	0.106	0
Endocardial cells	NRP1	0	1.28279357409886	0.32	0.13	0
Endocardial cells	EMC10	0	2.0262464901965	0.262	0.073	0
Endocardial cells	TXNDC5	0	1.5360051271823	0.318	0.129	0
Endocardial cells	RAPGEF4	0	1.95114647507935	0.257	0.068	0
Endocardial cells	TUBA1B	0	0.840082172141073	0.87	0.681	0
Endocardial cells	CD36	0	2.1659181877459	0.335	0.147	0
Endocardial cells	IGF2BP2	0	1.35126471387601	0.315	0.127	0
Endocardial cells	GOLM1	0	1.62102554986874	0.309	0.124	0
Endocardial cells	ND3	0	0.870022799585358	0.831	0.646	0
Endocardial cells	RPLP2	0	-1.23812	0.58	0.764	0
Endocardial cells	NES	0	1.68975588386412	0.253	0.07	0
Endocardial cells	LUZP1	0	1.99309226247323	0.254	0.073	0
Endocardial cells	ADAM10	0	1.44971525240884	0.315	0.135	0
Endocardial cells	ITGA6	0	1.90753068092667	0.264	0.084	0
Endocardial cells	PMEPA1	0	1.92365996822323	0.256	0.077	0
Endocardial cells	ENSSSCG00000046054	0	1.54533845146723	0.294	0.117	0
Endocardial cells	FLNA	0	1.32024459074595	0.309	0.132	0
Endocardial cells	ARL15	0	1.48409455043409	0.3	0.124	0
Endocardial cells	TJP1	0	1.55879882720038	0.269	0.094	0
Endocardial cells	FNBP1L	0	1.61466158278714	0.28	0.106	0
Endocardial cells	PLOD1	0	1.68314292568602	0.259	0.086	0
Endocardial cells	SPCS3	0	1.53679860577571	0.314	0.141	0
Endocardial cells	GALNT2	0	1.81976343253772	0.256	0.084	0
Endocardial cells	DAG1	0	1.29200473312639	0.28	0.109	0
Endocardial cells	CCN2	0	2.02969891620555	0.264	0.094	0
Endocardial cells	RPS17	0	-1.04904	0.597	0.766	0
Endocardial cells	ENSSSCG00000018061	0	1.03861222921062	0.893	0.724	0
Endocardial cells	PTN	0	0.942571525848666	0.28	0.112	0
Endocardial cells	RAPGEF5	0	1.42251805477939	0.282	0.114	0
Endocardial cells	USP19	0	1.55835109490553	0.26	0.093	0
Endocardial cells	VDAC2	0	1.45069924297202	0.273	0.107	0
Endocardial cells	CEMIP2	0	1.84441885400789	0.257	0.091	0
Endocardial cells	FABP5	0	2.80215722933377	0.25	0.085	0
Endocardial cells	DACH1	0	1.46443429833808	0.255	0.096	0
Endocardial cells	LEPROT	0	1.48341435113309	0.26	0.104	0
Endocardial cells	ND5	0	0.806438472036869	0.843	0.689	0
Endocardial cells	ND2	0	1.03088217064375	0.904	0.755	0
Endocardial cells	COX2	0	0.615408079869761	0.886	0.738	0
Endocardial cells	RPS29	0	-1.25053	0.624	0.768	0
Endocardial cells	CYTB	0	1.12085178887971	0.969	0.869	0
Endocardial cells	ND4	0	0.992415594097353	0.98	0.913	0
Endocardial cells	ENSSSCG00000048719	0	0.587780360054048	0.99	0.927	0
Endocardial cells	ENSSSCG00000048856	0	0.413626904064983	0.998	0.944	0
Endocardial cells	COX3	0	0.457599866926161	0.991	0.959	0
Endocardial cells	ATP6	0	0.51336926768645	0.995	0.969	0
Endocardial cells	COX1	0	0.724024934686157	0.997	0.973	0
Endocardial cells	ENSSSCG00000018063	0	0.739739835316154	1	0.984	0
Endocardial cells	TPT1	0	-0.969251	0.914	0.92	0
Endocardial cells	P3H2	7.81036958557721e-305	1.65020678021324	0.264	0.109	2.14519611037464e-300
Endocardial cells	ENSSSCG00000050772	1.60758671717719e-304	1.15927621448841	0.252	0.098	4.41539767739886e-300
Endocardial cells	QSOX1	3.20192843441758e-304	1.32739594727016	0.25	0.098	8.79441663797132e-300
Endocardial cells	SLC44A1	2.60462250725999e-302	1.37714291681714	0.292	0.126	7.15385617844029e-298
Endocardial cells	GLG1	4.80691792256244e-300	1.07433197701493	0.41	0.21	1.320268076611e-295
Endocardial cells	ALCAM	1.3137179987679e-296	1.38928083284802	0.296	0.13	3.6082578554159e-292
Endocardial cells	TNFRSF1A	4.83759811728938e-296	1.46382671774494	0.27	0.113	1.3286946988947e-291
Endocardial cells	HDAC7	1.17278407911545e-292	1.36186034126894	0.276	0.117	3.22116875169848e-288
Endocardial cells	COL5A1	2.93324117324419e-292	0.367832113450605	0.378	0.167	8.0564402064325e-288
Endocardial cells	MEF2C	1.98146814102475e-290	0.787089211122188	0.344	0.158	5.44230039613858e-286
Endocardial cells	SORBS1	7.06632747927476e-289	0.480992864082118	0.313	0.134	1.94083750545761e-284
Endocardial cells	SYNE2	4.22644889671028e-288	1.29437064036372	0.349	0.168	1.16083645397045e-283
Endocardial cells	ENSSSCG00000033310	8.83649644371773e-288	-1.05396	0.573	0.728	2.42703211323151e-283
Endocardial cells	SPTAN1	9.68868811340069e-288	1.17559889122596	0.322	0.148	2.66109507722663e-283
Endocardial cells	ENSSSCG00000027675	1.26053391155284e-281	0.995567865088117	0.502	0.293	3.46218244147102e-277
Endocardial cells	ANO6	2.46780367190027e-281	1.18302284654823	0.319	0.148	6.77806956524129e-277
Endocardial cells	CDH13	1.08336293511456e-280	0.589902035342947	0.302	0.13	2.97556463758565e-276
Endocardial cells	MRC2	8.46065319199782e-279	1.2071438767111	0.298	0.133	2.32380300571412e-274
Endocardial cells	AUTS2	1.16062914664724e-277	0.67715915262432	0.434	0.221	3.18778401418131e-273
Endocardial cells	ANXA5	8.63905970799419e-277	1.11282713481977	0.35	0.169	2.37280413939768e-272
Endocardial cells	TCAF1	1.38954843341461e-275	1.36023454450307	0.297	0.136	3.81653372721656e-271
Endocardial cells	RPL38	1.67024183676933e-275	-1.0387	0.502	0.681	4.58748622887064e-271
Endocardial cells	CDC42BPA	2.05959142157436e-275	1.10875400161066	0.337	0.16	5.65687379849613e-271
Endocardial cells	FGFR1	7.37497667434128e-273	1.18944555712598	0.263	0.11	2.02561109337458e-268
Endocardial cells	TMEM245	8.57807705769103e-273	1.28950207961267	0.324	0.154	2.35605464466542e-268
Endocardial cells	ITM2B	1.36776564626677e-272	0.718796300918133	0.627	0.403	3.75670512403632e-268
Endocardial cells	SYVN1	2.434580625937e-272	-0.976994	0.529	0.702	6.68681914719857e-268
Endocardial cells	PDE4D	1.48930460047927e-270	0.372749707512021	0.849	0.665	4.09052401567635e-266
Endocardial cells	RALGAPA1	3.6313628842916e-268	1.20372730184274	0.294	0.133	9.9739012979953e-264
Endocardial cells	GAPDH	5.59732108160699e-268	0.606316470654735	0.683	0.476	1.53736020827418e-263
Endocardial cells	ENSSSCG00000001930	9.01876687274555e-268	0.835134685527026	0.504	0.294	2.47709450926829e-263
Endocardial cells	NR2F2	7.22296220347041e-267	1.28840338280393	0.254	0.107	1.98385879880518e-262
Endocardial cells	RASSF8	1.90317970306309e-266	1.41055066554368	0.27	0.119	5.22727337243309e-262
Endocardial cells	CDH2	2.88511166626623e-264	0.279228721680595	0.291	0.123	7.92424770256684e-260
Endocardial cells	LIMCH1	1.26912956255532e-262	0.780037681244401	0.37	0.184	3.48579125651443e-258
Endocardial cells	FBLN1	3.06552997037544e-261	0.974270297942492	0.251	0.103	8.41978461663317e-257
Endocardial cells	TMED9	8.84160717597579e-261	1.08570663107553	0.491	0.301	2.42843582695351e-256
Endocardial cells	AKT3	5.11119609757055e-255	1.23462882199065	0.26	0.113	1.40384112015873e-250
Endocardial cells	RPS23	2.17286911113429e-252	-1.06371	0.599	0.735	5.96800230064144e-248
Endocardial cells	ENSSSCG00000001456	6.03398945138648e-252	-0.283029	0.367	0.174	1.65729554271781e-247
Endocardial cells	TMSB10	1.12753347514056e-251	0.43535390052429	0.858	0.627	3.09688344282107e-247
Endocardial cells	ENSSSCG00000020725	2.78605681721631e-250	-0.993597	0.526	0.694	7.65218365416632e-246
Endocardial cells	MEF2A	7.60323852708349e-250	0.91114811756274	0.429	0.239	2.08830549384875e-245
Endocardial cells	TTC28	2.0474764651365e-248	0.98060285909022	0.335	0.163	5.62359885914392e-244
Endocardial cells	PLEKHO1	8.80399165280825e-248	1.22766460745113	0.265	0.117	2.41810434736031e-243
Endocardial cells	FILIP1	2.49605707914668e-247	0.922629374902595	0.261	0.113	6.85567037358426e-243
Endocardial cells	HBB	7.02940894721246e-245	-3.31042	0.967	0.909	1.93069746144137e-240
Endocardial cells	ENSSSCG00000016186	5.65411488845579e-244	1.41282244475246	0.266	0.121	1.55295919526327e-239
Endocardial cells	MCC	1.09470862940383e-243	1.26229443723742	0.275	0.126	3.00672672152056e-239
Endocardial cells	GULP1	3.73416740605242e-242	0.936296200073603	0.28	0.126	1.02562641974636e-237
Endocardial cells	GLS	1.49449210686757e-237	1.02379391854443	0.424	0.242	4.10477202072248e-233
Endocardial cells	COL14A1	1.20510773325718e-236	0.844980203902938	0.381	0.195	3.30994890016416e-232
Endocardial cells	CAT	3.73625852703499e-235	-2.7922	0.107	0.301	1.02620076703543e-230
Endocardial cells	SGMS1	3.70850722718258e-234	1.07823971738693	0.369	0.197	1.01857859501797e-229
Endocardial cells	COMMD6	4.95413630667061e-234	0.988974292591788	0.373	0.2	1.36070307799015e-229
Endocardial cells	NCKAP1	1.95856722687812e-232	1.22847	0.259	0.117	5.37940074534345e-228
Endocardial cells	ENSSSCG00000039894	9.29799079927414e-228	0.854704320165358	0.446	0.256	2.55378615292864e-223
Endocardial cells	CD9	1.08332931087338e-227	1.03541017456639	0.282	0.132	2.97547228524482e-223
Endocardial cells	ENSSSCG00000001229	3.01011533417017e-226	0.383072940161873	0.832	0.572	8.2675827768318e-222
Endocardial cells	ENSSSCG00000005095	4.07497060898281e-226	1.00228778496192	0.266	0.121	1.11923142746322e-221
Endocardial cells	DDOST	4.59384938807734e-225	1.24070001440474	0.309	0.156	1.26174667292932e-220
Endocardial cells	ATP2B4	7.51364911422436e-224	0.991429862851421	0.336	0.173	2.06369886571286e-219
Endocardial cells	PHLDB2	1.18950772597701e-222	0.907735515282051	0.297	0.142	3.26710192016844e-218
Endocardial cells	FER	1.81460322903132e-221	1.11267439395025	0.257	0.117	4.98398922885743e-217
Endocardial cells	ATP2A2	2.23144626499553e-221	0.379497135898457	0.369	0.189	6.12889031143673e-217
Endocardial cells	ENSSSCG00000002965	2.47912931513628e-221	1.03020891916023	0.337	0.175	6.80917657695331e-217
Endocardial cells	PEA15	3.43987922301122e-219	1.39240050495435	0.292	0.147	9.44797227392261e-215
Endocardial cells	RPS12	1.34035359888029e-218	-0.926705	0.757	0.83	3.68141519468459e-214
Endocardial cells	RPL28	1.46723172224262e-217	-1.24673	0.312	0.494	4.02989864831158e-213
Endocardial cells	FNDC3B	1.41289949154686e-216	0.762599625632649	0.417	0.232	3.88066974348261e-212
Endocardial cells	NPTN	2.37047880957231e-216	1.20723664187946	0.324	0.171	6.5107570983713e-212
Endocardial cells	SLC44A2	1.69355890087903e-215	1.15818994226496	0.261	0.122	4.65152887715433e-211
Endocardial cells	ENSSSCG00000031912	5.19522886035102e-214	-2.45694	0.128	0.31	1.42692155878401e-209
Endocardial cells	GNAQ	4.56998063613461e-213	1.09267257709826	0.288	0.14	1.25519088152073e-208
Endocardial cells	MSN	1.36967872173425e-209	0.981921331940766	0.367	0.201	3.7619595771153e-205
Endocardial cells	PARD3B	7.91311928096432e-209	0.957981619174622	0.307	0.154	2.17341734170966e-204
Endocardial cells	ENSSSCG00000031140	1.06067883876668e-208	-1.41956	0.164	0.359	2.91326049855655e-204
Endocardial cells	KLF12	1.47309606075261e-208	0.842524787985484	0.368	0.199	4.04600564046312e-204
Endocardial cells	RPS21	1.00509736163463e-207	-1.10477	0.308	0.496	2.76060041346569e-203
Endocardial cells	GTF2I	1.02263112637824e-206	1.01455391278251	0.321	0.168	2.80875865171047e-202
Endocardial cells	PKP4	6.05480964071193e-205	1.09781823592379	0.285	0.141	1.66301401591794e-200
Endocardial cells	VAT1	6.95821999115428e-205	1.24180954295019	0.252	0.119	1.91114470277044e-200
Endocardial cells	SPAG9	7.47396857585686e-205	0.976971930624708	0.386	0.221	2.05280020904485e-200
Endocardial cells	RBMS1	4.90521483410909e-204	0.967452442317473	0.389	0.223	1.3472663063364e-199
Endocardial cells	ENSSSCG00000014569	5.47817928395757e-204	-0.869361	0.615	0.738	1.50463672213179e-199
Endocardial cells	RPL35	5.79025954136769e-204	-1.03015	0.396	0.566	1.59035268563205e-199
Endocardial cells	RBFOX2	2.72081046074177e-202	0.626441466568509	0.367	0.194	7.47297801147336e-198
Endocardial cells	ENSSSCG00000007524	5.06537791202155e-199	-1.12478	0.356	0.539	1.39125669731584e-194
Endocardial cells	RPL11	8.7265592789392e-198	-0.85197	0.649	0.752	2.39683677155344e-193
Endocardial cells	RPL37	4.24659244309793e-197	-0.940282	0.687	0.775	1.16636908042128e-192
Endocardial cells	CLIC4	2.08284423780733e-193	0.872277665816814	0.402	0.233	5.72073998356162e-189
Endocardial cells	SLC25A4	1.30392905324273e-192	0.47345983045681	0.401	0.222	3.58137153763647e-188
Endocardial cells	OAZ1	5.5413433503809e-192	-1.11672	0.276	0.465	1.52198536461562e-187
Endocardial cells	ENSSSCG00000031838	1.34051787239174e-190	-1.07929	0.523	0.646	3.68186638831116e-186
Endocardial cells	VCL	2.02866342600681e-190	0.819674231472966	0.297	0.15	5.5719269658703e-186
Endocardial cells	HNRNPH1	3.03609181389604e-189	0.628918437548477	0.66	0.501	8.33892977604685e-185
Endocardial cells	APBB2	2.13808522734008e-187	1.02265624392313	0.285	0.144	5.87246488541226e-183
Endocardial cells	APC	2.15256191477392e-187	1.02329486078171	0.36	0.206	5.91222655511806e-183
Endocardial cells	CNN3	6.26498645848288e-186	0.700816980409908	0.339	0.181	1.72074118068691e-181
Endocardial cells	RASAL2	8.11293834297764e-186	1.2573462744919	0.286	0.149	2.22829964528224e-181
Endocardial cells	ZEB1	9.25378130217514e-186	0.651646408986554	0.378	0.212	2.54164357245542e-181
Endocardial cells	SAT1	2.12579763994054e-185	-1.62592	0.2	0.377	5.83871579786068e-181
Endocardial cells	ATF4	6.90293512850113e-183	-1.3151	0.192	0.376	1.89596016239412e-178
Endocardial cells	TRIO	2.70436734927199e-182	0.699795512758555	0.351	0.19	7.42781536151044e-178
Endocardial cells	ENSSSCG00000027907	4.13652534798626e-182	1.00792430529169	0.297	0.156	1.13613805207791e-177
Endocardial cells	SEPTIN2	6.19893235088489e-180	1.00382390427909	0.339	0.191	1.70259875949404e-175
Endocardial cells	RPS28	7.59724446855047e-180	-0.821641	0.766	0.819	2.08665916573207e-175
Endocardial cells	ENSSSCG00000031088	1.50929139932295e-178	-0.79923	0.703	0.789	4.14541975738042e-174
Endocardial cells	GNAI2	1.80819371772818e-178	0.552042156297502	0.562	0.37	4.96638486511221e-174
Endocardial cells	ENSSSCG00000006081	2.06580972758235e-175	-0.87845	0.475	0.615	5.67395299777768e-171
Endocardial cells	QKI	4.78958752417423e-175	0.65183319385094	0.443	0.272	1.31550810938969e-170
Endocardial cells	PTBP2	7.59131980094444e-174	0.985284346523863	0.287	0.151	2.0850318965274e-169
Endocardial cells	PPFIBP1	2.11898926325671e-170	0.801061412133276	0.32	0.174	5.82001591046088e-166
Endocardial cells	UTRN	8.39506545396146e-169	0.710133411809675	0.437	0.272	2.30578867758505e-164
Endocardial cells	NUCKS1	1.22248810125987e-168	0.74891781462446	0.623	0.484	3.35768581892036e-164
Endocardial cells	SERINC1	2.91885968486726e-168	1.08693482952837	0.268	0.14	8.01694001045642e-164
Endocardial cells	PLD3	1.08893029568783e-167	0.951707457145241	0.257	0.13	2.99085595013619e-163
Endocardial cells	RRBP1	4.6073997634909e-167	0.650434717969131	0.427	0.259	1.26546841904041e-162
Endocardial cells	PPIB	8.70651171860672e-166	0.716688892635607	0.483	0.317	2.39133050863252e-161
Endocardial cells	TMEM50A	3.56254915085302e-165	1.13413553687352	0.266	0.14	9.7848974977329e-161
Endocardial cells	MAP4K3	1.45584020186389e-164	0.881280753895452	0.282	0.149	3.99861069843935e-160
Endocardial cells	ITFG1	1.20820071615213e-163	0.850839397057775	0.298	0.161	3.31844408698343e-159
Endocardial cells	ENSSSCG00000049534	1.70068952405508e-163	0.99577875382381	0.251	0.127	4.67111384676969e-159
Endocardial cells	CYB5A	6.32524596136323e-163	-2.01546	0.115	0.27	1.73729205574802e-158
Endocardial cells	ATRX	2.0261955252593e-162	0.863270615559703	0.439	0.289	5.5651486296772e-158
Endocardial cells	TMEM59	9.34459560737014e-162	0.921743398907986	0.374	0.227	2.56658662952028e-157
Endocardial cells	RPS15A	4.59200585137081e-161	-0.863744	0.486	0.619	1.26124032713751e-156
Endocardial cells	MPDZ	1.0908214357616e-160	0.771138653890272	0.325	0.181	2.99605015546281e-156
Endocardial cells	ENSSSCG00000034617	1.17739896324579e-160	-0.856351	0.669	0.75	3.2338439924509e-156
Endocardial cells	SELENOP	1.39183869820147e-160	-1.82176	0.189	0.34	3.82282416848016e-156
Endocardial cells	FERMT2	5.73443465142418e-158	0.730803661859294	0.347	0.199	1.57501982136017e-153
Endocardial cells	RPS18	2.93802978870788e-156	-0.847894	0.666	0.751	8.06959261766505e-152
Endocardial cells	RPSA	9.47876817462615e-156	-0.844649	0.475	0.61	2.60343846684282e-151
Endocardial cells	ENSSSCG00000002529	1.08279078029523e-152	-1.28294	0.148	0.307	2.97399315715888e-148
Endocardial cells	ENSSSCG00000011676	1.57040833438794e-151	1.09401746208702	0.269	0.147	4.31328353122993e-147
Endocardial cells	ITGA9	1.89168779008501e-151	0.714025674347554	0.293	0.158	5.19570968424748e-147
Endocardial cells	ENSSSCG00000035080	2.09040420702142e-150	-0.858785	0.519	0.636	5.74150419500504e-146
Endocardial cells	HNRNPK	1.1014133271591e-149	0.769233439960282	0.533	0.397	3.02514184437519e-145
Endocardial cells	ENSSSCG00000033262	1.34857304189978e-149	0.523550554781001	0.704	0.554	3.70399071688194e-145
Endocardial cells	MAP4K4	3.92387210220599e-149	0.891078018931831	0.261	0.138	1.0777307115919e-144
Endocardial cells	RPS25	2.76036481904658e-148	-0.882338	0.444	0.574	7.58161801199334e-144
Endocardial cells	SERINC3	9.2368747307382e-148	1.07657955250354	0.261	0.142	2.53700001354455e-143
Endocardial cells	CTSV	1.16469893885969e-146	0.620372901128511	0.329	0.186	3.19896210547203e-142
Endocardial cells	HSPB1	1.78472282774798e-146	0.688174397129964	0.379	0.23	4.9019197186926e-142
Endocardial cells	HSPA5	1.59467444093682e-144	0.65184725188295	0.508	0.354	4.37993281947708e-140
Endocardial cells	NF1	2.42589146704752e-144	0.817304175988561	0.338	0.201	6.66295350339271e-140
Endocardial cells	YAP1	7.59981266197648e-144	0.821507333339098	0.275	0.151	2.08736454573846e-139
Endocardial cells	DDX17	7.75406152251437e-144	0.613970347752842	0.574	0.426	2.1297305377738e-139
Endocardial cells	RPL26	1.34584697590272e-143	-0.775674	0.571	0.688	3.69650330401441e-139
Endocardial cells	PDIA3	1.59696740318966e-143	0.656627450698257	0.466	0.315	4.38623066960071e-139
Endocardial cells	MAGI1	1.5643724802501e-142	0.866479739190911	0.295	0.165	4.29670545425491e-138
Endocardial cells	TM9SF2	1.83952355718577e-142	0.84243151434591	0.326	0.192	5.05243540216644e-138
Endocardial cells	CD47	8.0049309593019e-142	0.923175248635559	0.369	0.233	2.19863433728186e-137
Endocardial cells	MYADM	3.25657369215226e-141	0.857600348495363	0.311	0.18	8.94450530286539e-137
Endocardial cells	ENSSSCG00000003839	5.9522189910142e-141	0.551887158189002	0.278	0.149	1.63483646807196e-136
Endocardial cells	ENSSSCG00000000207	1.81710383275815e-140	-1.10043	0.438	0.554	4.99085738705354e-136
Endocardial cells	RPL36A-HNRNPH2	5.28652119549578e-140	-1.00741	0.271	0.424	1.45199591155487e-135
Endocardial cells	SPCS2	1.42675660665092e-139	0.911767867042324	0.32	0.191	3.9187296958274e-135
Endocardial cells	ACTG1	3.15223436917926e-138	0.334899906559651	0.831	0.708	8.65792691838776e-134
Endocardial cells	DYNC1I2	1.57335666061393e-136	0.84602898959541	0.317	0.187	4.32138140404222e-132
Endocardial cells	ENSSSCG00000033697	3.7612074515783e-136	-0.693587	0.73	0.802	1.0330532386505e-131
Endocardial cells	ENSSSCG00000013906	3.89185331218352e-136	-0.85193	0.271	0.431	1.06893643072433e-131
Endocardial cells	GALNT1	7.34873350068248e-136	0.91466780304985	0.297	0.173	2.01840314329745e-131
Endocardial cells	TMED10	1.23585520616357e-135	0.974363810040132	0.308	0.185	3.39439990924885e-131
Endocardial cells	SON	2.8662855577702e-135	0.524352269503946	0.62	0.483	7.87253991297164e-131
Endocardial cells	RPL34	8.03454921967177e-133	-0.79737	0.482	0.603	2.20676928867505e-128
Endocardial cells	EEA1	1.40796490985199e-132	0.952351341285467	0.295	0.173	3.86711642139949e-128
Endocardial cells	RPS20	3.46403252355695e-130	-0.784274	0.749	0.795	9.51431172920153e-126
Endocardial cells	PLCB1	4.04645140956873e-130	0.931060588339922	0.271	0.153	1.11139834415215e-125
Endocardial cells	EEF1B2	1.83892811431114e-129	-0.875732	0.442	0.559	5.05079995876697e-125
Endocardial cells	LRP10	3.54470965071811e-129	0.894850909587797	0.303	0.181	9.73589952666236e-125
Endocardial cells	GPHN	2.25278360889601e-127	0.531099394666665	0.454	0.302	6.18749546019378e-123
Endocardial cells	ENSSSCG00000036350	7.25355314637138e-127	0.456041155984555	0.824	0.775	1.99226090718236e-122
Endocardial cells	ENSA	1.13020920787788e-126	-0.913875	0.301	0.452	3.10423261035739e-122
Endocardial cells	NDFIP1	1.26540307254828e-126	0.815413313807183	0.377	0.245	3.4755560790611e-122
Endocardial cells	NUDT3	1.44925650574648e-126	-0.634476	0.598	0.705	3.98052791868329e-122
Endocardial cells	RPS8	9.97487727511463e-124	-0.74093	0.764	0.815	2.73969979238298e-119
Endocardial cells	PGK1	2.06315431890684e-123	0.838028946123276	0.317	0.194	5.66665965230953e-119
Endocardial cells	MAGI3	4.43333656341848e-123	0.858815877544285	0.264	0.15	1.21766022050852e-118
Endocardial cells	SEC11A	1.79229758351523e-122	1.00410066210156	0.275	0.162	4.92272454288293e-118
Endocardial cells	MAGT1	3.29200219017352e-122	0.996627948255083	0.256	0.146	9.04181321553059e-118
Endocardial cells	RPL6	2.35030474159012e-121	-0.736561	0.535	0.639	6.45534700325142e-117
Endocardial cells	ENSSSCG00000003042	1.30958212934561e-120	-0.717787	0.734	0.789	3.59689827646066e-116
Endocardial cells	PHF14	2.69940868543215e-119	0.954540447764857	0.252	0.144	7.41419589540794e-115
Endocardial cells	BCAP31	9.88063130722661e-119	0.926418209912089	0.266	0.155	2.71381419484286e-114
Endocardial cells	ENSSSCG00000017509	1.3507038400327e-118	-0.67442	0.568	0.675	3.70984316703381e-114
Endocardial cells	RPS13	1.69977639916972e-117	-0.735116	0.564	0.658	4.66860585795954e-113
Endocardial cells	ATP2C1	1.85782998786972e-117	0.74108067498392	0.258	0.146	5.10271584468298e-113
Endocardial cells	EML4	2.52174355899097e-117	0.702661449892535	0.362	0.233	6.92622085912459e-113
Endocardial cells	DAB2	4.23470340359366e-117	-1.75488	0.167	0.295	1.16310363683104e-112
Endocardial cells	IVNS1ABP	7.3169728748628e-117	0.755452016482952	0.356	0.231	2.00967976980982e-112
Endocardial cells	ENSSSCG00000003691	1.98871004348072e-116	0.613518159395408	0.517	0.386	5.46219100542414e-112
Endocardial cells	ENSSSCG00000025403	4.22499637380102e-116	-1.11176	0.193	0.331	1.16043750402819e-111
Endocardial cells	TMOD3	1.26731803787473e-115	0.884913700049058	0.282	0.169	3.48081572282674e-111
Endocardial cells	TMEM30A	2.31387016628944e-115	0.95243913193829	0.275	0.165	6.35527579873058e-111
Endocardial cells	ENSSSCG00000039544	6.63973974062866e-115	-0.601905	0.657	0.755	1.82367091716107e-110
Endocardial cells	TMBIM6	1.982904499378e-114	0.492711376234865	0.597	0.464	5.44624549799163e-110
Endocardial cells	UBL5	5.16338907882249e-112	-1.07113	0.148	0.284	1.41817644438938e-107
Endocardial cells	SEC63	5.50911343033862e-112	0.870805049876134	0.303	0.188	1.5131330947768e-107
Endocardial cells	ODC1	1.23421084275797e-111	-1.34214	0.14	0.272	3.38988350071904e-107
Endocardial cells	RPS4X	1.4728514473602e-111	-0.705222	0.519	0.628	4.04533378531951e-107
Endocardial cells	TNFRSF1B	6.41775989839571e-110	0.51058987653114	0.258	0.146	1.76270193369336e-105
Endocardial cells	PIK3C2A	3.21646223151859e-109	0.866237603965745	0.262	0.155	8.83433516508895e-105
Endocardial cells	DST	3.77373186448348e-109	0.537222101760875	0.356	0.224	1.03649319389903e-104
Endocardial cells	ARID2	4.37787379669253e-108	0.756689959826606	0.281	0.169	1.20242681699957e-103
Endocardial cells	DYNC1H1	6.26715722571144e-107	0.749730440118807	0.299	0.184	1.72133740361391e-102
Endocardial cells	MDH1	1.54338426632747e-106	0.555044108392352	0.294	0.176	4.23905922589504e-102
Endocardial cells	CALR	5.06549274743769e-106	0.624066455837347	0.47	0.344	1.39128823801124e-101
Endocardial cells	ENSSSCG00000040273	6.53369877712107e-105	-0.683283	0.561	0.659	1.79454570612407e-100
Endocardial cells	NFAT5	7.36443888250049e-105	0.634480895150644	0.363	0.237	2.02271678346759e-100
Endocardial cells	BRD2	9.36872892585023e-105	-1.11392	0.225	0.359	2.57321508677402e-100
Endocardial cells	ISCU	5.58408313674059e-104	-1.28744	0.131	0.255	1.53372427433717e-99
Endocardial cells	SSR1	9.64540283999432e-104	0.783196825718234	0.34	0.225	2.64920634403284e-99
Endocardial cells	P4HB	1.29104442467763e-103	0.694746711827864	0.292	0.177	3.54598261681957e-99
Endocardial cells	PRKAR1A	3.31140021759723e-103	0.676056311408912	0.359	0.237	9.09509183765255e-99
Endocardial cells	ENSSSCG00000033019	3.34065094447624e-103	-0.726217	0.425	0.542	9.17543188409844e-99
Endocardial cells	PPP1CB	4.17136548955127e-101	0.788653855987708	0.264	0.159	1.14570724536015e-96
Endocardial cells	SCARB2	5.06292331658592e-101	0.700293515497222	0.295	0.183	1.39058251813349e-96
Endocardial cells	ND6	3.49509305368065e-99	0.629056899073832	0.335	0.215	9.59962258123926e-95
Endocardial cells	PGRMC1	2.07780679503083e-98	0.251068612748894	0.377	0.237	5.70690414323167e-94
Endocardial cells	EIF1	4.40183904752201e-97	-0.686116	0.309	0.447	1.20900911279239e-92
Endocardial cells	ATXN1	7.79411742076094e-97	0.607782696900268	0.305	0.191	2.1407322907862e-92
Endocardial cells	DBI	1.15673653629626e-96	-1.1982	0.155	0.274	3.17709257059131e-92
Endocardial cells	ENSSSCG00000004970	3.36638086411049e-95	-0.608685	0.772	0.814	9.24610168136589e-91
Endocardial cells	MED13L	1.37829900461099e-94	0.528096645235393	0.401	0.276	3.78563604606454e-90
Endocardial cells	DYNLL1	2.0376536742859e-94	0.815513851243643	0.33	0.222	5.59661958179365e-90
Endocardial cells	ENSSSCG00000005518	2.58361520228624e-94	0.833932829950235	0.267	0.166	7.0961575145994e-90
Endocardial cells	EXOC6B	2.98154276824119e-94	0.674193919502487	0.287	0.179	8.18910536725126e-90
Endocardial cells	EIF5B	6.15883302959529e-94	0.82184226429035	0.417	0.312	1.69158507990864e-89
Endocardial cells	RAPGEF2	1.84408493190616e-92	0.711182989727009	0.252	0.152	5.06496367397346e-88
Endocardial cells	KHDRBS1	2.06361049848971e-92	0.762555001224072	0.351	0.242	5.66791259515183e-88
Endocardial cells	PPIG	2.37711997917923e-92	0.879573257951195	0.337	0.233	6.52899773481367e-88
Endocardial cells	RPL10	2.79965984918677e-92	-0.707611	0.548	0.625	7.68954574177637e-88
Endocardial cells	GRN	1.51997170235185e-91	0.318684370733792	0.252	0.148	4.1747542776796e-87
Endocardial cells	MAML2	5.18256105280458e-91	0.584330917216358	0.254	0.153	1.42344221876331e-86
Endocardial cells	PRRC2C	1.23479771774388e-90	0.535586903771099	0.452	0.332	3.39149541155533e-86
Endocardial cells	COLGALT1	3.78714135108337e-90	0.784200901961964	0.26	0.161	1.04017624348856e-85
Endocardial cells	ENSSSCG00000030849	3.111752315574e-87	-0.623387	0.56	0.645	8.54673890995555e-83
Endocardial cells	ENSSSCG00000009303	4.28399218688284e-87	-0.566844	0.561	0.645	1.17664129404924e-82
Endocardial cells	DEK	4.23618278489206e-86	-0.825416	0.265	0.388	1.16350996369845e-81
Endocardial cells	FOXJ3	5.35941083457912e-86	-0.566167	0.321	0.455	1.4720157798255e-81
Endocardial cells	ENSSSCG00000036716	8.67260472195845e-86	-0.637326	0.587	0.66	2.38201761293311e-81
Endocardial cells	STXBP3	1.61594288345568e-85	0.690063782042685	0.404	0.299	4.43834872369938e-81
Endocardial cells	COL19A1	1.6317000365874e-85	-0.907272	0.21	0.327	4.48162732049096e-81
Endocardial cells	BAZ2B	3.89517723573809e-85	0.672452301068722	0.336	0.228	1.06984937956782e-80
Endocardial cells	TOP2B	3.93417250294451e-85	0.664953129473123	0.349	0.242	1.08055981965874e-80
Endocardial cells	RPS11	6.64648814713207e-85	-0.619625	0.574	0.656	1.8255244344913e-80
Endocardial cells	MBD5	2.69647367299556e-84	0.578965712896202	0.266	0.165	7.40613459024959e-80
Endocardial cells	ENSSSCG00000002963	3.1871026636679e-84	-0.796839	0.197	0.318	8.75369617603024e-80
Endocardial cells	HINT1	6.5876999671683e-84	-0.795695	0.193	0.313	1.80937767298245e-79
Endocardial cells	DCN	1.13752023239839e-83	-1.46096	0.415	0.242	3.12431307030541e-79
Endocardial cells	HSPE1	1.18581991631609e-83	-0.985441	0.293	0.406	3.25697298215378e-79
Endocardial cells	FYN	2.01871612961441e-83	0.391154494652354	0.279	0.174	5.54460572159895e-79
Endocardial cells	CANX	4.19848168474884e-82	0.516803994834416	0.454	0.338	1.15315497953312e-77
Endocardial cells	HOOK3	1.2969774467165e-81	0.689992601346294	0.329	0.225	3.56227825515155e-77
Endocardial cells	RBM26	6.35979260656168e-81	0.630799823686571	0.276	0.177	1.74678063731823e-76
Endocardial cells	MAP4	2.82583187423802e-79	0.511574284907873	0.331	0.224	7.76142982578213e-75
Endocardial cells	ENSSSCG00000022176	4.89018929503689e-79	0.737112343145469	0.282	0.185	1.34313939177483e-74
Endocardial cells	EIF4G3	4.9146074857053e-79	0.436788858766695	0.375	0.261	1.34984609202382e-74
Endocardial cells	EXOC4	8.26000028887462e-79	0.42004677169578	0.334	0.221	2.2686916793423e-74
Endocardial cells	SNTB2	1.09175875923602e-78	0.661673674290805	0.259	0.164	2.99862460811765e-74
Endocardial cells	BBX	3.21006512804328e-78	0.691069932394566	0.292	0.195	8.81676488068367e-74
Endocardial cells	RPL8	3.21896525343963e-78	-0.551366	0.58	0.657	8.84120996509729e-74
Endocardial cells	DIP2B	3.58915835095616e-78	0.632041699218449	0.271	0.174	9.85798232673619e-74
Endocardial cells	MAGED1	4.60423739033096e-78	0.581508122683972	0.294	0.191	1.2645998416283e-73
Endocardial cells	COX8A	5.09109761593907e-78	-0.86892	0.254	0.366	1.39832087119383e-73
Endocardial cells	HNRNPA3	9.77444967769509e-78	0.528556790223011	0.516	0.41	2.68465034847573e-73
Endocardial cells	UBB	3.24982910421464e-77	-0.64001	0.71	0.776	8.92598061763594e-73
Endocardial cells	BIRC6	1.97079158371611e-76	0.633704026808084	0.296	0.197	5.41297616383466e-72
Endocardial cells	LAPTM4B	1.82750477760237e-75	0.558769159842026	0.281	0.183	5.01942462216268e-71
Endocardial cells	P3H1	2.01259447392582e-75	0.630504314271627	0.273	0.178	5.52779198208465e-71
Endocardial cells	RABGAP1	3.64497148342972e-75	0.679999112956224	0.263	0.171	1.00112786763881e-70
Endocardial cells	CAPN2	3.92368961842764e-75	0.688991287201856	0.254	0.163	1.07768059059734e-70
Endocardial cells	KPNB1	9.94977326818971e-75	0.717561208615496	0.424	0.33	2.73280472584099e-70
Endocardial cells	AKAP9	3.33923751539188e-74	0.376160339671764	0.432	0.319	9.17154975977534e-70
Endocardial cells	RPS5	1.27776695350766e-73	-0.652225	0.37	0.471	3.50951471450413e-69
Endocardial cells	LUC7L3	4.19367593061844e-73	0.459392706319929	0.491	0.389	1.15183503110366e-68
Endocardial cells	RAD23B	1.87879334517168e-72	0.781874010059258	0.253	0.166	5.16029380184854e-68
Endocardial cells	PNISR	3.65139055858551e-72	0.349947476457122	0.5	0.391	1.0028909308211e-67
Endocardial cells	SOD1	4.08097067974302e-72	-1.12906	0.181	0.281	1.12087940689822e-67
Endocardial cells	YWHAB	6.27655361565417e-72	0.595815533853677	0.464	0.37	1.72391821607557e-67
Endocardial cells	RPS6	7.26798287028022e-72	-0.560617	0.72	0.766	1.99622417515117e-67
Endocardial cells	SBF2	1.54565027232549e-71	0.57593733807334	0.274	0.18	4.2452830379692e-67
Endocardial cells	RPS27L	7.54461793705284e-71	-0.910703	0.149	0.252	2.07220476259093e-66
Endocardial cells	NSA2	8.12341469849966e-71	-0.788453	0.152	0.257	2.23117708108992e-66
Endocardial cells	YWHAQ	1.1313685547368e-70	0.581839243302441	0.44	0.339	3.1074168724401e-66
Endocardial cells	PPP1R12A	6.47927146976545e-70	0.485258193796083	0.43	0.325	1.77959670188578e-65
Endocardial cells	ANKRD12	7.26059882764851e-70	0.580080657618051	0.389	0.288	1.99419607400194e-65
Endocardial cells	ENSSSCG00000005453	8.72220071924863e-70	-0.833604	0.191	0.297	2.39563964954883e-65
Endocardial cells	SETD5	3.85490559524302e-69	0.498561145921553	0.354	0.25	1.05878837078945e-64
Endocardial cells	SREK1	5.64692559330571e-69	0.675619964212988	0.302	0.211	1.55098458345735e-64
Endocardial cells	RPL27	1.27815301196285e-68	-0.514802	0.483	0.575	3.51057506265717e-64
Endocardial cells	NFIA	1.85256669234829e-67	0.265431373801822	0.374	0.259	5.08825967720382e-63
Endocardial cells	MACF1	1.67007225979344e-65	0.421173322479149	0.405	0.298	4.58702046874866e-61
Endocardial cells	RPL29	2.17255438910365e-65	-0.621954	0.334	0.433	5.96713788511209e-61
Endocardial cells	DDX5	5.52377942617049e-65	0.355067177005431	0.494	0.384	1.51716125719199e-60
Endocardial cells	EHBP1	6.75884298194522e-65	0.430575120551897	0.265	0.174	1.85638381342107e-60
Endocardial cells	LAMP1	8.47285588670899e-65	0.40137894296785	0.344	0.239	2.32715459784349e-60
Endocardial cells	KIF5B	1.56841103835712e-62	0.648346098609395	0.339	0.25	4.30779775795166e-58
Endocardial cells	RPS16	3.08113457266905e-62	-0.594916	0.683	0.73	8.46264421729281e-58
Endocardial cells	RPL7	6.27102761435316e-62	-0.544152	0.566	0.627	1.72240044455824e-57
Endocardial cells	CDC42	1.65933982721804e-61	0.570773188595881	0.401	0.312	4.55754276943708e-57
Endocardial cells	ENSSSCG00000016737	3.13656235599973e-61	0.250752377307272	0.682	0.573	8.61488216698887e-57
Endocardial cells	ENSSSCG00000034709	3.21978665282116e-61	-0.53962	0.244	0.353	8.84346602063861e-57
Endocardial cells	GLUL	3.93191644866223e-61	-1.17788	0.24	0.328	1.07994017178957e-56
Endocardial cells	MIB1	2.27178499042868e-60	0.608455056223355	0.256	0.173	6.23968465471141e-56
Endocardial cells	MTCH1	3.2237480136541e-60	0.593123109224885	0.34	0.249	8.85434629430234e-56
Endocardial cells	HSD11B1L	5.37665923318396e-60	-0.585458	0.497	0.565	1.47675322498631e-55
Endocardial cells	ENSSSCG00000038506	2.32497255881539e-58	0.603163448950257	0.284	0.199	6.38576963004236e-54
Endocardial cells	PLPP1	3.95629731947816e-58	0.369404385439997	0.25	0.166	1.08663662176787e-53
Endocardial cells	EIF3A	4.91913934983749e-58	0.628411402112463	0.411	0.33	1.35109081382637e-53
Endocardial cells	IGF1R	5.25646596828071e-58	0.390746418704972	0.263	0.176	1.44374094284798e-53
Endocardial cells	ENSSSCG00000033733	1.34404153384988e-57	-0.778455	0.183	0.275	3.69154447687207e-53
Endocardial cells	RPL32	4.82223634583165e-57	-0.505039	0.585	0.641	1.32447543474612e-52
Endocardial cells	HDGF	3.05658169048335e-56	-0.821117	0.196	0.288	8.39520727108156e-52
Endocardial cells	ENSSSCG00000028035	6.11365574892759e-56	0.485705085204468	0.345	0.255	1.67917668800045e-51
Endocardial cells	MARCHF6	7.06042404822849e-56	0.524049612890997	0.313	0.227	1.93921606908644e-51
Endocardial cells	ENSSSCG00000003046	1.36275522927147e-55	0.544617499556429	0.3	0.214	3.74294351271701e-51
Endocardial cells	ENSSSCG00000034448	3.390007183935e-55	-0.628955	0.749	0.771	9.31099373139588e-51
Endocardial cells	ENSSSCG00000000697	5.86536609177863e-55	0.499580508326265	0.339	0.25	1.61098145076792e-50
Endocardial cells	PHF23	1.09187446966422e-54	-0.609495	0.202	0.298	2.99894241837973e-50
Endocardial cells	PSIP1	2.252233864164e-54	0.593885997377568	0.303	0.22	6.18598553131284e-50
Endocardial cells	RPS3A	4.52506697060054e-54	-0.566684	0.516	0.58	1.24285489414514e-49
Endocardial cells	SEC61B	4.53480358354353e-54	-0.707682	0.19	0.282	1.24552915225607e-49
Endocardial cells	JAK1	6.55167297244488e-54	-0.989312	0.228	0.315	1.79948249861171e-49
Endocardial cells	ASPH	1.05886544033117e-53	0.457754718276938	0.262	0.179	2.9082798184136e-49
Endocardial cells	SNRNP70	2.92352410037718e-53	-0.546052	0.212	0.31	8.02975129409596e-49
Endocardial cells	HNRNPU	1.38888200385809e-52	0.389015961241533	0.512	0.424	3.81470331179662e-48
Endocardial cells	SERF2	5.86154380319086e-52	-0.430243	0.444	0.537	1.6099316209844e-47
Endocardial cells	MTDH	8.74088623056581e-52	0.519692309595638	0.377	0.292	2.40077181208721e-47
Endocardial cells	ENSSSCG00000008170	5.14556800219542e-51	-0.450329	0.591	0.654	1.41328170748299e-46
Endocardial cells	STPG4	5.26972571137395e-51	-0.432517	0.435	0.534	1.44738286388597e-46
Endocardial cells	ATP5IF1	1.2288350446632e-50	-0.96693	0.267	0.344	3.37511833367195e-46
Endocardial cells	SMC3	2.05327874458083e-50	0.628302271392064	0.338	0.259	5.63953539986572e-46
Endocardial cells	RACK1	4.65200080002922e-50	-0.486469	0.645	0.689	1.27771853973602e-45
Endocardial cells	BTG1	2.86044756939805e-49	-1.03741	0.195	0.273	7.85650529410868e-45
Endocardial cells	KMT2E	2.53498078868461e-48	0.389483066434948	0.408	0.321	6.96257823420114e-44
Endocardial cells	ENSSSCG00000012427	6.41587006608298e-48	-0.568561	0.431	0.503	1.76218287235035e-43
Endocardial cells	STAG1	1.78752270444954e-47	0.446003254129167	0.325	0.243	4.90960986004111e-43
Endocardial cells	HSPD1	2.01083262183328e-47	-0.786088	0.243	0.325	5.5229528791273e-43
Endocardial cells	EIF3E	5.86132520351762e-47	-0.494519	0.265	0.358	1.60987158039815e-42
Endocardial cells	ENSSSCG00000020830	7.58900822860202e-47	-0.44003	0.419	0.505	2.08439700006783e-42
Endocardial cells	GABARAPL2	1.01508659947346e-46	-0.69742	0.176	0.259	2.78803685411381e-42
Endocardial cells	ENSSSCG00000013889	1.05050966288353e-46	-0.524274	0.496	0.552	2.88532984007591e-42
Endocardial cells	SERBP1	2.86956724638252e-46	0.328479329888963	0.577	0.501	7.88155339891424e-42
Endocardial cells	COX17	1.56257779361988e-45	-0.563968	0.224	0.31	4.29177616795637e-41
Endocardial cells	ENSSSCG00000039506	4.76342678762377e-45	0.286409874742603	0.604	0.531	1.30832280148875e-40
Endocardial cells	STRN3	2.15725065137094e-44	0.46560584102582	0.255	0.182	5.92510463905544e-40
Endocardial cells	COX7B	5.14046346795385e-44	-0.650758	0.306	0.386	1.4118796961082e-39
Endocardial cells	TSC22D1	1.06895090956764e-43	0.276659855934055	0.309	0.226	2.93598056821848e-39
Endocardial cells	TCF12	1.33918528516884e-42	0.292961523790444	0.343	0.257	3.67820630424472e-38
Endocardial cells	NBR1	2.39400334118065e-42	0.542205880040845	0.306	0.232	6.57536957688678e-38
Endocardial cells	RPS9	3.27913077320225e-42	-0.43842	0.492	0.552	9.00646058167729e-38
Endocardial cells	ENSSSCG00000000288	8.23509657430802e-42	-0.527582	0.312	0.394	2.26185162509944e-37
Endocardial cells	RPL22	1.40831122838758e-41	-0.455968	0.504	0.566	3.86806761988932e-37
Endocardial cells	ARPC3	1.86439173506043e-41	-0.60637	0.176	0.254	5.12073833951697e-37
Endocardial cells	RPS15	5.5396507729577e-41	-0.481282	0.557	0.598	1.52152048130056e-36
Endocardial cells	DDX3X	1.08422544007232e-40	-0.75654	0.268	0.34	2.97793359370264e-36
Endocardial cells	RPL5	1.00416450702461e-39	-0.416104	0.65	0.686	2.7580382349938e-35
Endocardial cells	SUMO2	1.05637425363763e-38	0.56177846860539	0.321	0.253	2.9014375250411e-34
Endocardial cells	TRA2B	1.23610707192519e-38	-0.61486	0.286	0.363	3.39509168374972e-34
Endocardial cells	ELOB	1.27673146133071e-38	-0.549914	0.192	0.268	3.50667063169092e-34
Endocardial cells	SENP6	1.90797990374444e-38	0.469348425946947	0.297	0.226	5.24045760362447e-34
Endocardial cells	MTERF3	2.48517666661692e-38	-0.628164	0.195	0.271	6.82578623253004e-34
Endocardial cells	CAPZA1	3.66486993446948e-38	-0.539155	0.179	0.254	1.00659317620139e-33
Endocardial cells	HSPA9	2.94540390862412e-37	-0.610155	0.198	0.271	8.08984637542702e-33
Endocardial cells	EIF2S2	6.61177738137636e-37	-0.449724	0.222	0.302	1.81599077556883e-32
Endocardial cells	ST13	8.93876755499689e-37	-0.457893	0.282	0.364	2.45512189665545e-32
Endocardial cells	COX6A1	1.25674820426298e-36	-0.67227	0.265	0.339	3.4517846178287e-32
Endocardial cells	H3-3A	2.09997090079398e-36	-0.338377	0.455	0.532	5.76778007612075e-32
Endocardial cells	DDX39B	3.04711236815186e-36	0.47712414186333	0.253	0.187	8.3691988303659e-32
Endocardial cells	SELENOF	5.74093397470969e-36	0.56672378587866	0.314	0.248	1.57680492549376e-31
Endocardial cells	RSF1	7.16220724938534e-36	0.399460094695019	0.304	0.234	1.96717184311618e-31
Endocardial cells	SEC62	9.88548101520683e-36	0.43154063252861	0.397	0.33	2.71514621563671e-31
Endocardial cells	ENSSSCG00000011000	3.12470490849255e-35	-0.852287	0.264	0.328	8.58231450166565e-31
Endocardial cells	RNPS1	4.60310685354696e-35	-0.454503	0.18	0.253	1.26428932839521e-30
Endocardial cells	ROCK2	7.10511283539157e-35	0.304909923121001	0.285	0.215	1.95149029136865e-30
Endocardial cells	NFKBIA	2.25301149898363e-34	-1.77715	0.206	0.263	6.18812138310843e-30
Endocardial cells	ENSSSCG00000029160	2.69494111049936e-34	-2.20296	0.208	0.256	7.40192525409754e-30
Endocardial cells	RPS3	1.34898449098093e-33	-0.370123	0.747	0.776	3.70512080292823e-29
Endocardial cells	RAC1	2.15450551669668e-33	0.400105107082962	0.301	0.233	5.9175648521591e-29
Endocardial cells	BCLAF1	2.53853912415052e-33	0.392426766834696	0.387	0.318	6.97235155839183e-29
Endocardial cells	SQSTM1	2.96905533462975e-33	-0.778232	0.217	0.281	8.15480738209408e-29
Endocardial cells	MORF4L1	7.10761391943874e-33	-0.428778	0.242	0.318	1.95217723911305e-28
Endocardial cells	PNN	1.86749953695534e-32	0.401126667152486	0.4	0.337	5.12927422820155e-28
Endocardial cells	ENSSSCG00000024974	1.79476978887725e-31	-0.427339	0.425	0.48	4.92951470213025e-27
Endocardial cells	CRK	3.15444522539431e-31	0.30952434490701	0.42	0.349	8.663999256068e-27
Endocardial cells	NDUFS5	7.77390981693344e-30	-0.380232	0.232	0.306	2.13518207031894e-25
Endocardial cells	RPL4	1.04435588741945e-29	-0.319066	0.707	0.748	2.86842788038626e-25
Endocardial cells	OSTF1	4.54498551272033e-29	0.390944075692788	0.26	0.199	1.24832572092377e-24
Endocardial cells	GNB1	1.48673259653497e-28	0.418459587032617	0.273	0.213	4.08345974964294e-24
Endocardial cells	TTC3	2.73313976645749e-28	0.35797013102322	0.274	0.213	7.50684168255215e-24
Endocardial cells	ENSSSCG00000028414	3.68846782470746e-28	-0.451516	0.237	0.305	1.01307457273415e-23
Endocardial cells	ENSSSCG00000038947	4.3534266016036e-28	0.399107013640391	0.345	0.282	1.19571215039645e-23
Endocardial cells	FANCE	5.41049394914832e-28	-0.398098	0.439	0.494	1.48604626807308e-23
Endocardial cells	HNRNPR	6.50620876036376e-28	0.404538682872399	0.309	0.248	1.78699529812151e-23
Endocardial cells	FNBP4	8.33446109871048e-28	-0.506056	0.224	0.29	2.28914308537182e-23
Endocardial cells	EEF1D	2.09844100450265e-27	-0.412928	0.233	0.3	5.76357806296698e-23
Endocardial cells	ANKRD17	2.29434477213518e-27	0.34076190425256	0.296	0.234	6.30164735114649e-23
Endocardial cells	ATP2B1	3.86225829788372e-27	0.384494750619752	0.332	0.269	1.06080786409674e-22
Endocardial cells	NIPBL	6.96201267370832e-27	0.314805728033867	0.366	0.301	1.91218640096073e-22
Endocardial cells	NONO	7.15711433896454e-27	0.41906459592116	0.328	0.269	1.96577302434e-22
Endocardial cells	ENSSSCG00000044813	1.99949000809071e-26	-0.393621	0.455	0.503	5.49179925622195e-22
Endocardial cells	HECTD1	2.74973164155995e-26	0.370229922628623	0.275	0.217	7.55241292670855e-22
Endocardial cells	RPL23	3.02220558464283e-26	-0.430122	0.726	0.743	8.30078985878e-22
Endocardial cells	ENSSSCG00000044572	6.1698734470046e-26	-0.477587	0.214	0.275	1.69461744095428e-21
Endocardial cells	ARID4B	6.50893634852523e-26	0.39562430494856	0.371	0.315	1.78774445748594e-21
Endocardial cells	SSR4	7.44525246394214e-26	-0.484637	0.233	0.294	2.04491304174635e-21
Endocardial cells	ERBIN	4.03930113135621e-25	0.303078668701998	0.36	0.3	1.1094344487383e-20
Endocardial cells	RBM25	5.68033088898634e-25	0.359758951803484	0.388	0.334	1.56015968196899e-20
Endocardial cells	ZEB2	1.00562937711153e-24	-0.765587	0.204	0.257	2.76206164717453e-20
Endocardial cells	CCAR1	1.78048894121809e-24	0.505243677215816	0.267	0.216	4.89029092594959e-20
Endocardial cells	KARS1	2.02918730667367e-24	-0.4522	0.192	0.251	5.57336585650991e-20
Endocardial cells	ENSSSCG00000007743	3.60892246657581e-24	-0.383065	0.231	0.292	9.91226644669713e-20
Endocardial cells	ATP5MG	4.68262816306914e-24	-0.539903	0.258	0.316	1.28613065126857e-19
Endocardial cells	PUM2	7.1283770916572e-24	0.378269995182469	0.272	0.215	1.95788005199457e-19
Endocardial cells	SRSF3	1.12785896479425e-23	-0.42634	0.202	0.261	3.09777743270389e-19
Endocardial cells	ENSSSCG00000025928	7.32369706866369e-23	-0.374311	0.478	0.515	2.01152663687917e-18
Endocardial cells	TBC1D9B	9.90111165574883e-23	0.325514054783479	0.271	0.216	2.71943932736797e-18
Endocardial cells	PNRC2	1.10067638933857e-22	-0.394919	0.227	0.286	3.02311777095733e-18
Endocardial cells	ENSSSCG00000010203	3.48515821547811e-22	0.33196078868579	0.382	0.329	9.57233555463218e-18
Endocardial cells	RSRC2	4.74705920398875e-21	-0.26513	0.237	0.298	1.30382728096755e-16
Endocardial cells	USP34	6.47250651799217e-21	0.329551607430844	0.274	0.221	1.77773864023173e-16
Endocardial cells	ARGLU1	8.51203532645322e-21	0.32539009069735	0.378	0.325	2.33791562276364e-16
Endocardial cells	ENSSSCG00000035904	1.86481655981463e-20	-0.309069	0.654	0.674	5.12190516318686e-16
Endocardial cells	EIF4B	5.40361678384669e-20	-0.330685	0.217	0.273	1.48415738585133e-15
Endocardial cells	USP47	7.28033717404766e-20	0.288150496734287	0.265	0.215	1.99961740822393e-15
Endocardial cells	UBE2H	1.0153125495904e-19	-0.490471	0.215	0.267	2.78865744870499e-15
Endocardial cells	NME2	1.05598571463749e-19	-0.393321	0.333	0.384	2.90037036382334e-15
Endocardial cells	FKBP5	2.51912839821046e-19	-0.570117	0.209	0.256	6.91903805852486e-15
Endocardial cells	CSDE1	5.56041729867812e-19	0.324829290752396	0.403	0.358	1.52722421525493e-14
Endocardial cells	ENSSSCG00000034019	7.96062001935686e-19	-0.493145	0.357	0.413	2.18646389451655e-14
Endocardial cells	SSR2	2.22729556141436e-18	0.254291384069084	0.344	0.29	6.11748998898069e-14
Endocardial cells	MBNL1	6.01089675035171e-18	-0.987295	0.28	0.325	1.6509529014516e-13
Endocardial cells	DDX46	6.48222809564821e-18	0.420357473578215	0.281	0.239	1.78040876875074e-13
Endocardial cells	SNRPD2	7.09220486949886e-18	-0.272722	0.232	0.286	1.94794498945656e-13
Endocardial cells	RPL17-C18orf32	3.31386194211058e-17	-0.30987	0.663	0.678	9.10185321020092e-13
Endocardial cells	ENSSSCG00000050649	3.74590819036496e-17	-2.59079	0.229	0.251	1.02885114356564e-12
Endocardial cells	RPL24	7.52842243685514e-17	-0.260924	0.553	0.587	2.06775650650663e-12
Endocardial cells	SUCLG1	8.45492693177706e-17	-0.485712	0.212	0.257	2.32223023108189e-12
Endocardial cells	ENSSSCG00000004294	1.31203243019704e-16	0.374366403549629	0.299	0.256	3.60362827277918e-12
Endocardial cells	ATF2	1.74666795174293e-16	-0.25951	0.525	0.45	4.79739819625713e-12
Endocardial cells	METAP2	2.36138308176488e-16	-0.37707	0.204	0.251	6.48577477237543e-12
Endocardial cells	SSB	2.81313276075625e-14	0.345278306383947	0.348	0.31	7.72655044069312e-10
Endocardial cells	ZFP36L2	7.84326117153336e-14	-0.882121	0.326	0.351	2.15423011337335e-09
Endocardial cells	SMARCE1	1.2912411038842e-13	0.38012262861137	0.255	0.218	3.54652281592836e-09
Endocardial cells	ROCK1	3.55690225587062e-13	0.251848549008471	0.295	0.255	9.76938773597423e-09
Endocardial cells	TPR	4.6369547652678e-13	0.31831520585357	0.284	0.246	1.27358599582845e-08
Endocardial cells	SCAF11	5.17750459608175e-13	0.298115270189648	0.303	0.265	1.42205341235981e-08
Endocardial cells	RBBP6	7.88393367268666e-13	0.288839181289933	0.277	0.24	2.16540122254012e-08
Endocardial cells	RHOA	8.19616792597615e-13	0.277659490833317	0.311	0.271	2.25115948254861e-08
Endocardial cells	ACTB	1.07158540431538e-12	-0.45272	0.465	0.482	2.94321647149261e-08
Endocardial cells	PABPC1	1.84267445127489e-12	-0.262439	0.366	0.409	5.06108964787161e-08
Endocardial cells	PCBP1	2.59735217459762e-12	0.366617917093077	0.351	0.321	7.13388748274981e-08
Endocardial cells	PBRM1	2.95384161082806e-12	0.26293873185331	0.257	0.22	8.11302136830034e-08
Endocardial cells	SKP1	5.89202043773832e-12	0.351284034070455	0.277	0.242	1.61830233342921e-07
Endocardial cells	CGGBP1	8.72896609192356e-12	0.415478823020684	0.272	0.239	2.39749782680773e-07
Endocardial cells	HNRNPH3	1.23435061550552e-11	0.317944499168453	0.319	0.285	3.39026740054746e-07
Endocardial cells	ZFP36L1	1.46183317659959e-11	-0.46235	0.305	0.333	4.01507100284844e-07
Endocardial cells	ARF4	1.60710554161498e-11	-0.2621	0.212	0.253	4.4140760805997e-07
Endocardial cells	PICALM	3.04073550065545e-11	-0.279155	0.33	0.372	8.35168412610025e-07
Endocardial cells	GDI2	3.72189893983229e-11	-0.278915	0.261	0.298	1.02225676281434e-06
Endocardial cells	CCPG1	3.48557926146552e-10	0.258269229601098	0.264	0.23	9.5734919995412e-06
Endocardial cells	ACTR2	5.56521430630779e-10	-0.346393	0.248	0.28	1.5285417613705e-05
Endocardial cells	COX4I1	6.0090059749221e-10	-0.294852	0.313	0.348	1.6504335810721e-05
Endocardial cells	TOP1	7.22794647485386e-10	-0.266435	0.3	0.337	1.98522777878336e-05
Endocardial cells	ENSSSCG00000009851	9.4274904295695e-10	-0.252611	0.387	0.426	2.58935452138556e-05
Endocardial cells	VCP	6.38424998684549e-09	0.261091735809211	0.342	0.314	0.000175349810138698
Endocardial cells	ATP5MK	2.67332306099012e-08	-0.634114	0.271	0.294	0.000734254911931546
Endocardial cells	ENSSSCG00000001038	2.74872205319055e-08	-0.425775	0.229	0.256	0.000754963999129316
Endocardial cells	NOP58	1.12078644519407e-06	0.336539718957459	0.278	0.257	0.0307835205037002
Endocardial cells	MIF	5.49650938896973e-06	-0.335982	0.241	0.263	0.150967126877443
Endocardial cells	HSP90AA1	9.39956215543694e-06	-0.323302	0.672	0.689	0.258168374161231
Endocardial cells	ATP5ME	9.46811262551093e-06	-0.369493	0.278	0.3	0.260051181372283
Endocardial cells	ENSSSCG00000017202	1.24300686014233e-05	-0.317378	0.542	0.547	0.341404264206693
Endocardial cells	ENSSSCG00000012119	9.60727929141461e-05	-0.570185	0.79	0.721	1
Endocardial cells	COX5A	0.000319125022304737	-0.280042	0.261	0.278	1
Endocardial cells	ENSSSCG00000035293	0.000500120246441653	-1.84337	0.266	0.259	1
Endocardial cells	ENSSSCG00000016330	0.000579929839670972	-0.27404	0.248	0.264	1
Endocardial cells	HMGB2	0.000665601735316785	-0.99563	0.277	0.276	1
Endocardial cells	HSPA8	0.000842999707799912	-0.279185	0.485	0.435	1
Endocardial cells	DMD	0.00214844732325338	-1.86185	0.263	0.223	1
Endocardial cells	PRDX2	0.00278565805810381	-0.898254	0.277	0.274	1
Endocardial cells	CTSD	0.00504339864496948	-1.03446	0.267	0.231	1
Endocardial cells	ENSSSCG00000002907	0.0066712333469579	-0.266208	0.292	0.305	1
Endocardial cells	S100A11	0.0215977180484657	-0.255343	0.315	0.285	1
Endocardial cells	ATP5PO	0.104195131208446	-0.26057	0.306	0.309	1
Endocardial cells	ATP5MC1	0.226845131426305	-0.637413	0.261	0.256	1
Endocardial cells	COX5B	0.425532696555557	-0.358933	0.378	0.372	1
Cardiomyocyte progenitors	MYBPC3	0	4.92705458676277	0.94	0.059	0
Cardiomyocyte progenitors	TNNI3	0	5.29057913672929	0.984	0.104	0
Cardiomyocyte progenitors	TNNT2	0	5.31599029909333	0.965	0.086	0
Cardiomyocyte progenitors	MYH7	0	6.0302892430113	0.993	0.122	0
Cardiomyocyte progenitors	MYL2	0	5.92681773415034	0.968	0.109	0
Cardiomyocyte progenitors	TNNC1	0	5.50965970853337	0.918	0.061	0
Cardiomyocyte progenitors	MYL3	0	5.62629186939152	0.925	0.069	0
Cardiomyocyte progenitors	ENSSSCG00000036052	0	4.17272535207319	0.938	0.108	0
Cardiomyocyte progenitors	DES	0	5.05797063369083	0.896	0.076	0
Cardiomyocyte progenitors	ACTC1	0	5.4160379476394	0.951	0.136	0
Cardiomyocyte progenitors	ACTN2	0	3.34001767270664	0.904	0.104	0
Cardiomyocyte progenitors	NEBL	0	2.77026344936052	0.926	0.129	0
Cardiomyocyte progenitors	GCK	0	5.66182375465231	0.862	0.09	0
Cardiomyocyte progenitors	SORBS2	0	2.94917673595682	0.885	0.135	0
Cardiomyocyte progenitors	CSRP3	0	4.92919826412828	0.799	0.051	0
Cardiomyocyte progenitors	NEXN	0	3.13795435918505	0.909	0.167	0
Cardiomyocyte progenitors	RYR2	0	2.64728537868573	0.851	0.114	0
Cardiomyocyte progenitors	MYOZ2	0	3.59414907543043	0.796	0.07	0
Cardiomyocyte progenitors	ANKRD1	0	3.93538606694299	0.782	0.06	0
Cardiomyocyte progenitors	CDH2	0	2.77103562232111	0.834	0.121	0
Cardiomyocyte progenitors	SLC25A4	0	3.89738970463745	0.93	0.221	0
Cardiomyocyte progenitors	SLC8A1	0	2.51961019732597	0.883	0.175	0
Cardiomyocyte progenitors	MYOM1	0	3.29848861115808	0.803	0.097	0
Cardiomyocyte progenitors	TPM1	0	3.38851075393459	0.938	0.263	0
Cardiomyocyte progenitors	ATP2A2	0	2.75463254060859	0.862	0.188	0
Cardiomyocyte progenitors	HSPB7	0	5.34997711680399	0.681	0.027	0
Cardiomyocyte progenitors	PDLIM5	0	2.31753017611789	0.803	0.154	0
Cardiomyocyte progenitors	CRYAB	0	3.39583710319737	0.706	0.077	0
Cardiomyocyte progenitors	OPN4	0	3.20946339401769	0.696	0.073	0
Cardiomyocyte progenitors	TNNI1	0	4.67735483456893	0.678	0.057	0
Cardiomyocyte progenitors	MYL4	0	5.35500777200106	0.675	0.057	0
Cardiomyocyte progenitors	TCAP	0	4.28685255991569	0.667	0.051	0
Cardiomyocyte progenitors	ENO3	0	2.97919182394083	0.685	0.078	0
Cardiomyocyte progenitors	FHOD3	0	2.5036881463742	0.697	0.115	0
Cardiomyocyte progenitors	CKMT2	0	4.58519401045324	0.609	0.035	0
Cardiomyocyte progenitors	MDH1	0	3.02829425094647	0.74	0.174	0
Cardiomyocyte progenitors	CMYA5	0	2.66178650077843	0.618	0.068	0
Cardiomyocyte progenitors	NREP	0	2.56334043811722	0.846	0.305	0
Cardiomyocyte progenitors	CASQ2	0	3.76196609167614	0.586	0.048	0
Cardiomyocyte progenitors	SYNPO2L	0	4.38794167852217	0.568	0.032	0
Cardiomyocyte progenitors	FABP3	0	3.16255352498434	0.622	0.093	0
Cardiomyocyte progenitors	CKM	0	2.67508454693574	0.59	0.076	0
Cardiomyocyte progenitors	CDH13	0	2.25917907095381	0.641	0.13	0
Cardiomyocyte progenitors	SMPX	0	4.21681176018723	0.54	0.032	0
Cardiomyocyte progenitors	COX7A1	0	2.63228381948759	0.641	0.135	0
Cardiomyocyte progenitors	LDB3	0	3.39927221308275	0.554	0.05	0
Cardiomyocyte progenitors	TRIM55	0	3.93299793663194	0.536	0.037	0
Cardiomyocyte progenitors	ENSSSCG00000013436	0	1.81758016860978	0.728	0.231	0
Cardiomyocyte progenitors	ABLIM1	0	2.00582446567632	0.756	0.261	0
Cardiomyocyte progenitors	DMD	0	0.673070228415291	0.714	0.22	0
Cardiomyocyte progenitors	NDUFA4	0	1.99513361691989	0.819	0.325	0
Cardiomyocyte progenitors	ENSSSCG00000000576	0	2.71632483537911	0.843	0.356	0
Cardiomyocyte progenitors	NPPB	0	6.00133872700373	0.527	0.041	0
Cardiomyocyte progenitors	SH3BGR	0	3.86303384074005	0.521	0.04	0
Cardiomyocyte progenitors	ENSSSCG00000010212	0	1.65434504771539	0.678	0.21	0
Cardiomyocyte progenitors	ENSSSCG00000000405	0	2.03473840911159	0.81	0.342	0
Cardiomyocyte progenitors	ENSSSCG00000005316	0	1.9449401124914	0.613	0.145	0
Cardiomyocyte progenitors	SRL	0	3.12746213969035	0.518	0.051	0
Cardiomyocyte progenitors	RRAD	0	3.76354172543243	0.509	0.045	0
Cardiomyocyte progenitors	PCP4	0	4.74114544109916	0.49	0.028	0
Cardiomyocyte progenitors	CACNB2	0	2.41473472171531	0.558	0.103	0
Cardiomyocyte progenitors	PALM2AKAP2	0	2.03499099753954	0.613	0.16	0
Cardiomyocyte progenitors	CTNNA3	0	1.96406159464672	0.745	0.296	0
Cardiomyocyte progenitors	LPL	0	2.73756997591292	0.512	0.065	0
Cardiomyocyte progenitors	DKK3	0	3.8694913786569	0.495	0.051	0
Cardiomyocyte progenitors	FHL2	0	2.60221481222524	0.518	0.083	0
Cardiomyocyte progenitors	SLC25A3	0	2.12411377608233	0.832	0.397	0
Cardiomyocyte progenitors	OXCT1	0	2.30682424703249	0.6	0.167	0
Cardiomyocyte progenitors	VDAC2	0	2.86622311994054	0.54	0.108	0
Cardiomyocyte progenitors	PALLD	0	1.87730784713316	0.577	0.147	0
Cardiomyocyte progenitors	PCDH7	0	1.99950061211991	0.563	0.135	0
Cardiomyocyte progenitors	PDE4DIP	0	1.41447132137064	0.572	0.145	0
Cardiomyocyte progenitors	SMYD1	0	4.06020322933051	0.457	0.032	0
Cardiomyocyte progenitors	ATP5PO	0	1.76668491270541	0.724	0.306	0
Cardiomyocyte progenitors	ATP5MC1	0	1.47750390125898	0.671	0.254	0
Cardiomyocyte progenitors	COX5A	0	1.87181518999828	0.69	0.274	0
Cardiomyocyte progenitors	GAPDH	0	1.84599957771162	0.89	0.477	0
Cardiomyocyte progenitors	MLIP	0	1.69232488867345	0.52	0.107	0
Cardiomyocyte progenitors	PKP2	0	3.08634192755637	0.46	0.048	0
Cardiomyocyte progenitors	PYGB	0	3.20570654302378	0.465	0.054	0
Cardiomyocyte progenitors	CYCS	0	2.0218252849427	0.605	0.195	0
Cardiomyocyte progenitors	ENSSSCG00000040109	0	2.42626819068275	0.489	0.082	0
Cardiomyocyte progenitors	RCAN2	0	2.63989533295245	0.473	0.066	0
Cardiomyocyte progenitors	BVES	0	3.69033405418773	0.436	0.03	0
Cardiomyocyte progenitors	ENSSSCG00000004598	0	3.43500337385513	0.445	0.039	0
Cardiomyocyte progenitors	CAMK2D	0	1.83104399257303	0.637	0.235	0
Cardiomyocyte progenitors	ENSSSCG00000001930	0	1.8695959267654	0.697	0.296	0
Cardiomyocyte progenitors	ATP5ME	0	1.61238193573015	0.697	0.296	0
Cardiomyocyte progenitors	COX6A2	0	3.17951864855028	0.455	0.057	0
Cardiomyocyte progenitors	UQCRQ	0	1.79829905348893	0.59	0.192	0
Cardiomyocyte progenitors	UQCRFS1	0	2.28460523786152	0.545	0.15	0
Cardiomyocyte progenitors	ATP5F1A	0	2.01565048791724	0.839	0.444	0
Cardiomyocyte progenitors	PAM	0	2.08345495470301	0.557	0.164	0
Cardiomyocyte progenitors	UNC45B	0	3.47362931733748	0.428	0.035	0
Cardiomyocyte progenitors	LMOD2	0	3.82780829036345	0.418	0.026	0
Cardiomyocyte progenitors	ATF2	0	1.36758195165245	0.835	0.449	0
Cardiomyocyte progenitors	RBPMS	0	1.94706059491353	0.521	0.136	0
Cardiomyocyte progenitors	NDUFB9	0	1.71642972402667	0.634	0.251	0
Cardiomyocyte progenitors	NCAM1	0	1.84248171493459	0.52	0.137	0
Cardiomyocyte progenitors	PPP1R3C	0	4.09811718696236	0.408	0.027	0
Cardiomyocyte progenitors	ENSSSCG00000038561	0	1.43231927003084	0.455	0.076	0
Cardiomyocyte progenitors	HSPB1	0	1.75388208644855	0.609	0.231	0
Cardiomyocyte progenitors	COX5B	0	1.39294	0.748	0.37	0
Cardiomyocyte progenitors	ENSSSCG00000002907	0	1.57671700292113	0.677	0.302	0
Cardiomyocyte progenitors	ZNF106	0	2.41230198818786	0.474	0.099	0
Cardiomyocyte progenitors	DSTN	0	1.72449863149014	0.542	0.168	0
Cardiomyocyte progenitors	PPP1R12B	0	2.50025083097931	0.445	0.074	0
Cardiomyocyte progenitors	MYL9	0	3.94220639551647	0.402	0.032	0
Cardiomyocyte progenitors	ENSSSCG00000010626	0	2.35195575685275	0.433	0.065	0
Cardiomyocyte progenitors	GYG1	0	2.68992503547052	0.456	0.091	0
Cardiomyocyte progenitors	CMTM5	0	5.34661723125851	0.375	0.011	0
Cardiomyocyte progenitors	NDUFB1	0	1.88528667419661	0.569	0.21	0
Cardiomyocyte progenitors	IDH2	0	1.6976433815135	0.589	0.231	0
Cardiomyocyte progenitors	NDUFB2	0	1.70943594168661	0.577	0.219	0
Cardiomyocyte progenitors	DPYSL3	0	1.42765335950318	0.49	0.133	0
Cardiomyocyte progenitors	CCDC141	0	2.52689863290245	0.418	0.061	0
Cardiomyocyte progenitors	COX7C	0	1.49642754173467	0.858	0.503	0
Cardiomyocyte progenitors	TRIM63	0	3.00630226999566	0.387	0.034	0
Cardiomyocyte progenitors	ENSSSCG00000038455	0	2.41021523625003	0.406	0.057	0
Cardiomyocyte progenitors	MDH2	0	2.16087129262622	0.48	0.132	0
Cardiomyocyte progenitors	SSPN	0	3.0845338798052	0.398	0.051	0
Cardiomyocyte progenitors	ERBB4	0	2.18157745197799	0.43	0.084	0
Cardiomyocyte progenitors	UQCRC2	0	1.73123828423861	0.533	0.189	0
Cardiomyocyte progenitors	ENSSSCG00000046707	0	1.46833803985872	0.475	0.132	0
Cardiomyocyte progenitors	RTN4	0	1.9781005983356	0.605	0.263	0
Cardiomyocyte progenitors	USP28	0	2.47718761535557	0.418	0.076	0
Cardiomyocyte progenitors	PGK1	0	2.22267053589055	0.531	0.194	0
Cardiomyocyte progenitors	SLMAP	0	1.54207535726811	0.505	0.172	0
Cardiomyocyte progenitors	GATA4	0	2.54351894688131	0.387	0.054	0
Cardiomyocyte progenitors	TECRL	0	2.9518292997148	0.368	0.036	0
Cardiomyocyte progenitors	FILIP1	0	1.64522329209498	0.445	0.114	0
Cardiomyocyte progenitors	CRIP2	0	2.95172917669802	0.381	0.053	0
Cardiomyocyte progenitors	MSRB3	0	1.58905610499496	0.429	0.104	0
Cardiomyocyte progenitors	NDUFA8	0	2.27275351933351	0.429	0.106	0
Cardiomyocyte progenitors	PDE3A	0	2.09388582315791	0.445	0.122	0
Cardiomyocyte progenitors	NCBP1	0	1.93435036501238	0.448	0.126	0
Cardiomyocyte progenitors	FLNC	0	2.99049915946695	0.365	0.043	0
Cardiomyocyte progenitors	ENSSSCG00000020686	0	1.96374480637243	0.453	0.135	0
Cardiomyocyte progenitors	CAP2	0	2.2456508926791	0.371	0.055	0
Cardiomyocyte progenitors	DSP	0	3.43214288293363	0.351	0.035	0
Cardiomyocyte progenitors	ENSSSCG00000007369	0	3.8167815000146	0.332	0.023	0
Cardiomyocyte progenitors	PPM1E	0	2.36688568691025	0.368	0.063	0
Cardiomyocyte progenitors	CORIN	0	2.70944750208383	0.351	0.047	0
Cardiomyocyte progenitors	ENSSSCG00000010073	0	1.68245788637218	0.417	0.114	0
Cardiomyocyte progenitors	C14orf180	0	4.97482189910478	0.314	0.011	0
Cardiomyocyte progenitors	LMO7	0	1.61055826441815	0.404	0.102	0
Cardiomyocyte progenitors	ENSSSCG00000024103	0	5.44663508815005	0.308	0.009	0
Cardiomyocyte progenitors	GJA1	0	3.15652282658726	0.331	0.037	0
Cardiomyocyte progenitors	NES	0	2.49471783936785	0.36	0.071	0
Cardiomyocyte progenitors	NRAP	0	2.17629917344324	0.346	0.06	0
Cardiomyocyte progenitors	ENSSSCG00000010190	0	1.68879099121003	0.366	0.081	0
Cardiomyocyte progenitors	PERP	0	2.72500988500738	0.342	0.06	0
Cardiomyocyte progenitors	USP13	0	2.76652514162349	0.327	0.046	0
Cardiomyocyte progenitors	PDE4D	0	1.33056291992392	0.947	0.667	0
Cardiomyocyte progenitors	RAMP1	0	3.80748627113726	0.299	0.02	0
Cardiomyocyte progenitors	ND1	0	1.4216776883255	0.968	0.695	0
Cardiomyocyte progenitors	GOT1	0	2.04819123222196	0.358	0.091	0
Cardiomyocyte progenitors	USP19	0	1.98069191288608	0.354	0.094	0
Cardiomyocyte progenitors	PFKM	0	1.59711884188108	0.324	0.068	0
Cardiomyocyte progenitors	THSD7A	0	2.0951349854178	0.319	0.065	0
Cardiomyocyte progenitors	TSPAN12	0	2.54411403716918	0.297	0.044	0
Cardiomyocyte progenitors	RAB9B	0	4.97978444745254	0.261	0.008	0
Cardiomyocyte progenitors	SLC12A7	0	2.6746073921274	0.307	0.055	0
Cardiomyocyte progenitors	GATA6	0	2.14044452713578	0.312	0.064	0
Cardiomyocyte progenitors	SIPA1L2	0	2.15384541258453	0.31	0.062	0
Cardiomyocyte progenitors	AIF1L	0	1.98246060755531	0.324	0.079	0
Cardiomyocyte progenitors	ENSSSCG00000046589	0	2.78966994293008	0.275	0.031	0
Cardiomyocyte progenitors	ENSSSCG00000036306	0	3.05978998780167	0.267	0.026	0
Cardiomyocyte progenitors	MYOCD	0	2.76196429693302	0.272	0.034	0
Cardiomyocyte progenitors	CHRM2	0	2.68820068454918	0.267	0.034	0
Cardiomyocyte progenitors	TESC	0	2.38394273752002	0.286	0.053	0
Cardiomyocyte progenitors	ND5	0	1.13092445135367	0.921	0.691	0
Cardiomyocyte progenitors	ENSSSCG00000018061	0	1.67344682311265	0.956	0.726	0
Cardiomyocyte progenitors	C1orf198	0	2.1395419751691	0.299	0.071	0
Cardiomyocyte progenitors	PKIA	0	2.17574971096294	0.292	0.066	0
Cardiomyocyte progenitors	HACD1	0	2.45575162910752	0.268	0.044	0
Cardiomyocyte progenitors	PGAM2	0	2.02629799932709	0.259	0.039	0
Cardiomyocyte progenitors	ENSSSCG00000027725	0	2.39905106270585	0.266	0.048	0
Cardiomyocyte progenitors	CCDC85A	0	2.23274013667449	0.259	0.041	0
Cardiomyocyte progenitors	C11orf1	0	2.45022932827248	0.265	0.048	0
Cardiomyocyte progenitors	RRAGD	0	2.33761595896391	0.26	0.046	0
Cardiomyocyte progenitors	RNF180	0	2.25453697569121	0.255	0.043	0
Cardiomyocyte progenitors	KLHL41	0	1.84860627936321	0.255	0.049	0
Cardiomyocyte progenitors	ND2	0	1.3759005564074	0.955	0.757	0
Cardiomyocyte progenitors	CYTB	0	1.33258701151468	0.987	0.871	0
Cardiomyocyte progenitors	ND4	0	1.32256452176651	0.989	0.914	0
Cardiomyocyte progenitors	ENSSSCG00000048719	0	1.18438817413726	0.997	0.928	0
Cardiomyocyte progenitors	COX3	0	0.927570107723468	0.993	0.96	0
Cardiomyocyte progenitors	ATP6	0	0.916737818248771	0.997	0.97	0
Cardiomyocyte progenitors	COX1	0	1.55066168809343	0.996	0.973	0
Cardiomyocyte progenitors	ENSSSCG00000018063	0	1.61895525501139	0.999	0.984	0
Cardiomyocyte progenitors	DACH1	1.50750399512311e-306	1.82623092055935	0.359	0.097	4.14051047300514e-302
Cardiomyocyte progenitors	LRRFIP2	9.72376380507263e-305	1.64937119482688	0.406	0.119	2.67072896670125e-300
Cardiomyocyte progenitors	ENSSSCG00000022331	7.10578887692293e-304	1.89098585221222	0.269	0.059	1.95167597293565e-299
Cardiomyocyte progenitors	ENSSSCG00000003903	7.63477029483337e-299	1.67957904035792	0.607	0.265	2.09696600917893e-294
Cardiomyocyte progenitors	SPTBN1	3.93420962213378e-293	1.13173697450558	0.713	0.305	1.08057001481526e-288
Cardiomyocyte progenitors	POLDIP2	1.13691349445045e-292	2.05105872832317	0.372	0.109	3.12264660385759e-288
Cardiomyocyte progenitors	DLAT	4.04857488675332e-290	2.06154063605201	0.329	0.088	1.11198157839567e-285
Cardiomyocyte progenitors	CYC1	7.97638833724732e-288	1.80987963637462	0.435	0.142	2.19079482070835e-283
Cardiomyocyte progenitors	COG3	3.14339222277016e-287	1.74555441847991	0.473	0.164	8.63364107906053e-283
Cardiomyocyte progenitors	SORBS1	1.25239053859328e-283	1.81043774620396	0.423	0.136	3.43981585330029e-279
Cardiomyocyte progenitors	UQCRC1	8.71228501771776e-282	1.62383347811336	0.524	0.198	2.39291620296636e-277
Cardiomyocyte progenitors	COX4I1	7.09550851872529e-278	1.42921361111511	0.694	0.345	1.94885236975309e-273
Cardiomyocyte progenitors	RETREG1	1.60869354226256e-270	1.28722225670119	0.405	0.127	4.41843768317835e-266
Cardiomyocyte progenitors	NDUFA1	2.42561571319269e-270	1.56613862150105	0.515	0.196	6.66219611785503e-266
Cardiomyocyte progenitors	COX7A2	3.88771056224926e-270	1.49181930977851	0.64	0.31	1.06779858302738e-265
Cardiomyocyte progenitors	ENSSSCG00000035686	5.88192425000843e-269	1.71438565940447	0.521	0.207	1.61552931450732e-264
Cardiomyocyte progenitors	ENSSSCG00000042450	3.65454831506519e-267	1.55679230922047	0.376	0.113	1.00375824021581e-262
Cardiomyocyte progenitors	TANC1	1.29536697208481e-266	1.71025033602141	0.358	0.105	3.55785492552814e-262
Cardiomyocyte progenitors	ASPDH	1.342593864479e-266	1.71477085571725	0.402	0.128	3.68756830817801e-262
Cardiomyocyte progenitors	EDNRA	9.19745357629935e-263	2.02523068262154	0.252	0.059	2.52617259926638e-258
Cardiomyocyte progenitors	NDUFS1	1.19550509810024e-262	1.85792315580403	0.371	0.114	3.28357430244211e-258
Cardiomyocyte progenitors	MTUS2	6.35941547541926e-261	1.98317311197114	0.262	0.063	1.74667705447865e-256
Cardiomyocyte progenitors	MEIS2	5.201866365977e-258	1.29884205241697	0.398	0.124	1.42874461607924e-253
Cardiomyocyte progenitors	VIM	1.15275701546447e-257	1.60922414444555	0.653	0.325	3.16616241867471e-253
Cardiomyocyte progenitors	ATP5PB	3.31177760634537e-256	1.47110747504333	0.67	0.346	9.09612837358821e-252
Cardiomyocyte progenitors	ENSSSCG00000000905	1.75849923183121e-255	1.5820550264934	0.557	0.24	4.82989399014761e-251
Cardiomyocyte progenitors	ENSSSCG00000024144	1.17199686151565e-254	1.74572082277011	0.405	0.136	3.21900657983888e-250
Cardiomyocyte progenitors	GFM1	2.58558580507551e-254	1.66194045008674	0.386	0.123	7.10156997222039e-250
Cardiomyocyte progenitors	NDUFC2	3.52959270045527e-248	1.97270376663309	0.295	0.08	9.69437931107045e-244
Cardiomyocyte progenitors	DLC1	7.61183461512031e-246	1.00353940825674	0.56	0.222	2.09066649538894e-241
Cardiomyocyte progenitors	CTNNB1	8.36006967395467e-246	1.6946539088362	0.461	0.177	2.29617673664839e-241
Cardiomyocyte progenitors	ENSSSCG00000045485	2.69715903908315e-245	1.44217489045224	0.555	0.238	7.40801701674579e-241
Cardiomyocyte progenitors	PPARGC1A	3.02406619147797e-245	1.59024650955142	0.343	0.102	8.30590020151338e-241
Cardiomyocyte progenitors	ENSSSCG00000012119	1.20067499511294e-243	-2.74316	0.447	0.725	3.29777394157719e-239
Cardiomyocyte progenitors	APP	2.42502114285235e-241	1.02010361902014	0.734	0.364	6.66056307095827e-237
Cardiomyocyte progenitors	PGAM1	1.85871316709172e-239	1.5255099535864	0.622	0.313	5.10514158473411e-235
Cardiomyocyte progenitors	COX2	4.1281996772237e-239	0.820388079018249	0.937	0.74	1.13385132334626e-234
Cardiomyocyte progenitors	CAST	1.16474500271039e-237	1.63189836438265	0.499	0.203	3.19908862444437e-233
Cardiomyocyte progenitors	ENSSSCG00000011764	7.26316281401e-237	1.78730512813858	0.372	0.123	1.99490029849599e-232
Cardiomyocyte progenitors	COX7B	3.47031225322186e-236	1.22417168820309	0.701	0.382	9.53155963469915e-232
Cardiomyocyte progenitors	ZFPM2	3.96888612084503e-235	1.13105315253958	0.486	0.179	1.0900942619513e-230
Cardiomyocyte progenitors	GOT2	5.47508121083728e-234	1.60770109447143	0.459	0.174	1.50378580536857e-229
Cardiomyocyte progenitors	ENSSSCG00000035762	5.53406859947368e-233	1.88419578523524	0.304	0.088	1.51998728153144e-228
Cardiomyocyte progenitors	CPT1B	7.02828997579486e-232	1.92167509878125	0.254	0.064	1.93039012475182e-227
Cardiomyocyte progenitors	PDHA1	1.28487860445837e-231	1.08521049790354	0.479	0.18	3.52904757500535e-227
Cardiomyocyte progenitors	NDUFB3	2.36949276743378e-229	1.68036553571125	0.424	0.156	6.50804883503362e-225
Cardiomyocyte progenitors	NAA20	6.30557144968479e-229	1.72416366277592	0.344	0.109	1.73188825437042e-224
Cardiomyocyte progenitors	EFNA5	7.6889422295534e-228	1.51594354652961	0.357	0.114	2.11184487276914e-223
Cardiomyocyte progenitors	ENSSSCG00000032702	2.99714751544266e-227	1.80833194218059	0.282	0.078	8.23196536591481e-223
Cardiomyocyte progenitors	ACAA2	2.34343104073429e-226	1.71084440497612	0.333	0.103	6.4364676964808e-222
Cardiomyocyte progenitors	ATP5F1C	4.05996469528374e-226	1.47026747143785	0.534	0.233	1.11510990320663e-221
Cardiomyocyte progenitors	AGL	1.93948674159439e-225	1.2651798334337	0.413	0.145	5.32699428446314e-221
Cardiomyocyte progenitors	NDUFS6	5.85915070281923e-225	1.68654	0.358	0.117	1.60927433203633e-220
Cardiomyocyte progenitors	FBXL13	7.77019058627348e-224	1.87271486427459	0.3	0.088	2.13416054642587e-219
Cardiomyocyte progenitors	BZW2	1.10735526388403e-221	1.83202701016212	0.27	0.074	3.04146196778388e-217
Cardiomyocyte progenitors	ENSSSCG00000034019	2.32565540426952e-220	1.12738800387357	0.715	0.41	6.38764513336668e-216
Cardiomyocyte progenitors	ATP5PF	1.60664628555462e-215	1.32296346278779	0.608	0.302	4.41281468790431e-211
Cardiomyocyte progenitors	FAM162A	1.95593711918747e-213	1.67345948801785	0.347	0.115	5.3721768915603e-209
Cardiomyocyte progenitors	TGM2	1.15202731581429e-212	1.68962636402779	0.276	0.078	3.16415822561554e-208
Cardiomyocyte progenitors	ENSSSCG00000032166	1.85031051480491e-204	1.40786461001454	0.532	0.244	5.08206285996316e-200
Cardiomyocyte progenitors	ATP1A1	6.62356298068667e-203	0.637879940475065	0.655	0.31	1.8192278082754e-198
Cardiomyocyte progenitors	MAP1B	3.40896506748236e-199	1.49056777894915	0.273	0.079	9.36306345434704e-195
Cardiomyocyte progenitors	ENSSSCG00000040704	2.00729659449315e-198	1.88057098362982	0.251	0.07	5.51324082643488e-194
Cardiomyocyte progenitors	FTL	2.47803394445157e-198	-3.13194	0.16	0.501	6.80616803183068e-194
Cardiomyocyte progenitors	ATP5MG	7.78971036395662e-196	1.1521274240064	0.619	0.312	2.13952184856433e-191
Cardiomyocyte progenitors	ATP5MC3	9.06184430351042e-196	1.45934457776052	0.447	0.182	2.48892615640217e-191
Cardiomyocyte progenitors	B2M	1.33938057840038e-195	-2.57138	0.276	0.598	3.67874269663449e-191
Cardiomyocyte progenitors	ENSSSCG00000001229	2.25702767854241e-193	-2.85588	0.27	0.58	6.19915222188459e-189
Cardiomyocyte progenitors	NDUFA5	2.82664446900984e-192	1.55460472898253	0.422	0.169	7.76366169858244e-188
Cardiomyocyte progenitors	NDUFAB1	4.9613113529473e-192	1.41806945504319	0.445	0.183	1.36267377620051e-187
Cardiomyocyte progenitors	FHL1	7.60941602989779e-192	1.33795	0.308	0.098	2.09000220677173e-187
Cardiomyocyte progenitors	NDUFS4	2.70394453755673e-191	1.37674568052654	0.487	0.214	7.42665406685331e-187
Cardiomyocyte progenitors	ENSSSCG00000013935	1.15052101422837e-189	1.49506125287866	0.445	0.187	3.16002101767965e-185
Cardiomyocyte progenitors	AKAP6	3.90372054536914e-189	1.34479322782441	0.344	0.118	1.07219588499109e-184
Cardiomyocyte progenitors	GASK1B	1.99461600202377e-186	1.00710183080067	0.294	0.09	5.47841231115848e-182
Cardiomyocyte progenitors	ENSSSCG00000004207	2.60512454998448e-186	0.828763007583945	0.471	0.19	7.15523508898739e-182
Cardiomyocyte progenitors	CPNE3	8.41984091636981e-186	1.63187972098716	0.353	0.128	2.31259350609013e-181
Cardiomyocyte progenitors	NDUFA11	1.20389975570757e-185	1.63138521381335	0.342	0.122	3.30663106902641e-181
Cardiomyocyte progenitors	DAAM1	2.02569425030943e-185	1.49774597213037	0.356	0.129	5.56377182789989e-181
Cardiomyocyte progenitors	CTNNA1	3.11914885912415e-183	1.40216481085875	0.473	0.208	8.56705425647039e-179
Cardiomyocyte progenitors	FOS	1.33230934874177e-182	-6.71182	0.015	0.339	3.65932085725414e-178
Cardiomyocyte progenitors	MEF2A	2.57866935134496e-181	1.13081313227365	0.528	0.241	7.08257324040407e-177
Cardiomyocyte progenitors	TCAF1	1.17100830999557e-179	1.56152537866241	0.365	0.138	3.21629142423382e-175
Cardiomyocyte progenitors	ACO2	2.8241808867632e-179	1.50552377561733	0.341	0.121	7.75689522358381e-175
Cardiomyocyte progenitors	FRY	4.56449724912578e-177	1.37006631264961	0.313	0.106	1.25368481444489e-172
Cardiomyocyte progenitors	KIF26B	7.3966043795828e-176	1.65210857861819	0.26	0.079	2.03155135889621e-171
Cardiomyocyte progenitors	MTERF3	1.51989570876891e-174	1.28485062986118	0.544	0.267	4.17454555370468e-170
Cardiomyocyte progenitors	ND3	2.30765776032604e-174	0.720970267719635	0.884	0.649	6.3382128045115e-170
Cardiomyocyte progenitors	VDAC1	2.40151322296614e-173	1.29381855075412	0.502	0.235	6.59599621819881e-169
Cardiomyocyte progenitors	ENSSSCG00000022925	2.63485446951015e-173	1.0855159807111	0.45	0.191	7.23689128595657e-169
Cardiomyocyte progenitors	FAXC	9.20312420756898e-173	1.53868167436342	0.293	0.097	2.5277300948509e-168
Cardiomyocyte progenitors	CD36	3.47735863648112e-169	1.27530062009821	0.384	0.15	9.55091323095906e-165
Cardiomyocyte progenitors	NDUFV1	2.14539364690153e-163	1.7178996271672	0.287	0.098	5.89253819057974e-159
Cardiomyocyte progenitors	HK1	7.42418935183512e-163	1.35731666261926	0.386	0.157	2.03912784737503e-158
Cardiomyocyte progenitors	NDUFA9	2.3080563326324e-159	1.69952272154781	0.274	0.093	6.33930752320816e-155
Cardiomyocyte progenitors	ATP5MK	6.68690039034232e-157	0.871100171163753	0.571	0.291	1.83662406121142e-152
Cardiomyocyte progenitors	SLC25A12	1.12490163674894e-156	1.24223920899755	0.334	0.124	3.08965483549464e-152
Cardiomyocyte progenitors	NDUFV2	1.67514308683714e-156	1.42917834472537	0.359	0.143	4.6009480023069e-152
Cardiomyocyte progenitors	TMEM147	2.18741531492139e-156	1.32608019977226	0.395	0.166	6.00795490396309e-152
Cardiomyocyte progenitors	NDUFB6	3.41631178978304e-156	1.52681481031736	0.352	0.14	9.38324196181811e-152
Cardiomyocyte progenitors	ETFDH	1.03143608227136e-155	1.25202203184093	0.359	0.14	2.83294234356651e-151
Cardiomyocyte progenitors	ENSSSCG00000031838	1.06569329482169e-153	-1.73411	0.415	0.645	2.92703320355725e-149
Cardiomyocyte progenitors	DTNA	1.7151959360281e-153	0.993395492219346	0.271	0.089	4.71095715789479e-149
Cardiomyocyte progenitors	EPB41L3	1.43089679686844e-152	1.26048451813395	0.348	0.133	3.93010114227887e-148
Cardiomyocyte progenitors	NNT	4.83720670474266e-151	1.3808034882197	0.335	0.129	1.32858719352462e-146
Cardiomyocyte progenitors	PTMA	4.02815170072688e-150	-1.39054	0.749	0.849	1.10637214612165e-145
Cardiomyocyte progenitors	ENSSSCG00000021991	9.77203281619467e-150	1.61015755773173	0.282	0.1	2.68398653329603e-145
Cardiomyocyte progenitors	PDE3B	2.025858561424e-149	1.02739463448462	0.434	0.188	5.56422312480717e-145
Cardiomyocyte progenitors	PDHB	3.99136891845352e-149	1.42988388506172	0.387	0.166	1.09626938714244e-144
Cardiomyocyte progenitors	ND6	7.03621786571092e-149	1.15841736234966	0.466	0.216	1.93256759899616e-144
Cardiomyocyte progenitors	FBLN5	1.75907966595086e-148	1.05686079582795	0.286	0.099	4.83148821050063e-144
Cardiomyocyte progenitors	COL18A1	1.64301721638386e-147	1.09142683497326	0.326	0.12	4.51271108651992e-143
Cardiomyocyte progenitors	SAMD4A	5.73918702399494e-146	1.30227886422639	0.329	0.127	1.57632510801045e-141
Cardiomyocyte progenitors	MITF	5.20991066473849e-144	1.33037209602473	0.309	0.115	1.43095406317707e-139
Cardiomyocyte progenitors	ACADVL	1.93522086228449e-142	1.68002487595521	0.255	0.087	5.31527762035059e-138
Cardiomyocyte progenitors	ENSSSCG00000015747	2.11600282251708e-142	1.66680626944793	0.283	0.105	5.81181335232542e-138
Cardiomyocyte progenitors	ENSSSCG00000033368	1.20956673422505e-141	1.05026643060599	0.591	0.33	3.32219599222252e-137
Cardiomyocyte progenitors	ACTB	2.4067362459244e-141	-2.06707	0.207	0.484	6.61034177305596e-137
Cardiomyocyte progenitors	ETFA	4.15101849386165e-141	1.28076324741974	0.361	0.15	1.14011873952404e-136
Cardiomyocyte progenitors	ENSSSCG00000014540	9.41093156846126e-137	-2.02826	0.614	0.762	2.58480646459357e-132
Cardiomyocyte progenitors	IMMT	1.56208834352014e-136	1.3162771028405	0.351	0.147	4.29043184431242e-132
Cardiomyocyte progenitors	RPS20	4.65460912200038e-136	-1.3498	0.678	0.795	1.27843494144862e-131
Cardiomyocyte progenitors	TPM3	9.20949369275552e-136	-2.18942	0.161	0.44	2.52947953765223e-131
Cardiomyocyte progenitors	DLD	1.34773528558226e-135	1.45198485503936	0.282	0.104	3.70168973538023e-131
Cardiomyocyte progenitors	UACA	7.63759606415063e-134	1.41506490844622	0.292	0.111	2.09774213497961e-129
Cardiomyocyte progenitors	TPI1	2.21093213617328e-132	1.10690359585199	0.45	0.216	6.07254620521352e-128
Cardiomyocyte progenitors	RPS17	2.85997222086077e-132	-1.25282	0.607	0.764	7.85519970181618e-128
Cardiomyocyte progenitors	TRAK1	3.41577294941102e-132	1.43401851812409	0.278	0.103	9.38176198285231e-128
Cardiomyocyte progenitors	HADHB	3.4971951142638e-132	1.40491203581837	0.393	0.182	9.60539610083695e-128
Cardiomyocyte progenitors	FOSB	3.86599882698719e-132	-10.2229	0.001	0.252	1.0618352378203e-127
Cardiomyocyte progenitors	TMEM65	1.26770636485145e-131	1.34337056608843	0.259	0.092	3.48188230170099e-127
Cardiomyocyte progenitors	LPP	1.88197654060346e-131	0.950118013243302	0.498	0.247	5.16903676642145e-127
Cardiomyocyte progenitors	SAT1	1.19004796077167e-129	-2.64595	0.106	0.375	3.26858572905547e-125
Cardiomyocyte progenitors	GPX1	1.39145470586629e-129	-3.30594	0.075	0.338	3.82176949513235e-125
Cardiomyocyte progenitors	TUBB	2.13614185298871e-129	1.00984675318403	0.614	0.369	5.86712721341879e-125
Cardiomyocyte progenitors	CAVIN1	1.00532136626223e-127	1.0287527753423	0.319	0.125	2.76121566457583e-123
Cardiomyocyte progenitors	NDUFS2	1.33727783126552e-127	1.34803137778183	0.334	0.14	3.67296729135387e-123
Cardiomyocyte progenitors	PTPRK	1.65660362851373e-127	1.10217632913027	0.363	0.155	4.55002752607581e-123
Cardiomyocyte progenitors	RPS29	8.88290351322043e-127	-1.39275	0.663	0.765	2.43977827894112e-122
Cardiomyocyte progenitors	TENM3	1.22415957201187e-126	0.902889993073432	0.343	0.141	3.36227668048781e-122
Cardiomyocyte progenitors	ENSSSCG00000031608	1.45014266956725e-126	1.20715260657661	0.281	0.104	3.98296185623341e-122
Cardiomyocyte progenitors	ATP5F1D	1.2683734825032e-124	1.25278095613539	0.384	0.175	3.4837146070433e-120
Cardiomyocyte progenitors	ENSSSCG00000033310	1.72457578541913e-124	-1.24762	0.57	0.726	4.73671985223218e-120
Cardiomyocyte progenitors	NDUFB8	1.75592294837318e-124	1.20174029736323	0.403	0.189	4.82281797000178e-120
Cardiomyocyte progenitors	EEF2K	5.48399181034841e-123	1.42453967654319	0.25	0.09	1.50623319063029e-118
Cardiomyocyte progenitors	EHBP1	5.58781449743105e-122	1.00765313263316	0.39	0.175	1.53474912986441e-117
Cardiomyocyte progenitors	ARL6IP5	8.08654416890714e-121	1.38655959698007	0.308	0.127	2.22105022143204e-116
Cardiomyocyte progenitors	GRK5	4.28174800389186e-119	1.34954777385368	0.268	0.102	1.17602490674894e-114
Cardiomyocyte progenitors	TLE5	8.23277964362076e-119	1.3591890310921	0.309	0.128	2.26121525691688e-114
Cardiomyocyte progenitors	ENSSSCG00000001341	5.19587649806177e-118	-2.68948	0.1	0.354	1.42709943895765e-113
Cardiomyocyte progenitors	MPDZ	1.1624327581403e-117	1.00928759770046	0.398	0.183	3.19273781350815e-113
Cardiomyocyte progenitors	STMN1	4.27451480879624e-117	1.24727704091428	0.41	0.205	1.17403823738398e-112
Cardiomyocyte progenitors	HOMER1	4.13938666588271e-116	1.15964849618202	0.257	0.095	1.13692394165135e-111
Cardiomyocyte progenitors	SYVN1	1.03778366178669e-115	-1.21438	0.523	0.699	2.85037660546332e-111
Cardiomyocyte progenitors	NDUFA6	1.91256556353757e-115	1.15161264961523	0.376	0.174	5.25305257681229e-111
Cardiomyocyte progenitors	CCNY	3.03015920808586e-115	1.29570459216916	0.31	0.131	8.32263528092862e-111
Cardiomyocyte progenitors	RHOBTB3	9.97407692831975e-115	1.25084156429137	0.272	0.106	2.7394799691323e-110
Cardiomyocyte progenitors	CDK14	1.97113896903823e-114	0.857990256477023	0.405	0.188	5.41393029236041e-110
Cardiomyocyte progenitors	IGFBP7	2.05930348538866e-114	0.266926304657111	0.486	0.231	5.65608295296848e-110
Cardiomyocyte progenitors	RPLP2	4.09319608500674e-113	-1.2163	0.625	0.761	1.12423723670795e-108
Cardiomyocyte progenitors	ENSSSCG00000020725	4.22795650104496e-113	-1.25384	0.527	0.692	1.16125053257701e-108
Cardiomyocyte progenitors	IGFBP2	1.22207557999407e-112	0.990890475662475	0.331	0.141	3.35655278801171e-108
Cardiomyocyte progenitors	PTPRC	1.18525659783294e-111	-4.25251	0.033	0.263	3.25542577160794e-107
Cardiomyocyte progenitors	RPL37	2.20782382423375e-111	-1.2508	0.669	0.774	6.06400891564041e-107
Cardiomyocyte progenitors	NIPSNAP2	5.27979599095027e-110	1.35635964545524	0.258	0.101	1.4501487668744e-105
Cardiomyocyte progenitors	LAMA4	6.3621729207595e-110	0.58922805816093	0.397	0.178	1.7474344144158e-105
Cardiomyocyte progenitors	MAP7D1	2.49259942968509e-109	1.41077612306232	0.273	0.11	6.84617359357308e-105
Cardiomyocyte progenitors	ENSSSCG00000044700	3.81761010916027e-109	0.508270896587218	0.452	0.217	1.04854479258196e-104
Cardiomyocyte progenitors	SDHB	4.58605815353001e-108	0.998718982859957	0.408	0.198	1.25960673244855e-103
Cardiomyocyte progenitors	ATP5IF1	5.18443253861098e-108	0.598043739864076	0.6	0.341	1.42395624105489e-103
Cardiomyocyte progenitors	RPL28	6.19447352745889e-108	-1.61907	0.267	0.491	1.70137409905186e-103
Cardiomyocyte progenitors	CCT7	1.98420629132915e-107	1.33171106031355	0.361	0.174	5.44982099976465e-103
Cardiomyocyte progenitors	IVNS1ABP	3.95284411730859e-107	0.987260557129929	0.447	0.232	1.08568816525998e-102
Cardiomyocyte progenitors	VDAC3	7.65142701920589e-107	1.0043155179334	0.409	0.2	2.10154094509509e-102
Cardiomyocyte progenitors	RPS12	1.29258470644373e-106	-1.15113	0.751	0.829	3.55021315471836e-102
Cardiomyocyte progenitors	RPS21	1.84615727679402e-106	-1.54282	0.266	0.494	5.07065557644246e-102
Cardiomyocyte progenitors	RPL38	2.63418128776663e-106	-1.20422	0.515	0.679	7.23504232497983e-102
Cardiomyocyte progenitors	SLC25A6	7.21840412906254e-106	0.647110795293585	0.8	0.625	1.98260687808832e-101
Cardiomyocyte progenitors	SMDT1	2.27737236569268e-103	1.35631581692169	0.276	0.115	6.2550309396115e-99
Cardiomyocyte progenitors	PARD3B	3.30356777680925e-103	0.986125582097405	0.343	0.156	9.07357925578427e-99
Cardiomyocyte progenitors	RPS18	3.72044040056582e-103	-1.20538	0.632	0.75	1.02185616041941e-98
Cardiomyocyte progenitors	RPS23	3.05624028096574e-100	-1.23529	0.623	0.732	8.3942695557005e-96
Cardiomyocyte progenitors	RPL35	6.64977525478513e-100	-1.35287	0.369	0.564	1.82642727147928e-95
Cardiomyocyte progenitors	RUNX1T1	2.07569252904702e-98	0.907253113401535	0.3	0.129	5.70109710028054e-94
Cardiomyocyte progenitors	RPSA	2.16482255881732e-98	-1.26166	0.428	0.608	5.94590164004764e-94
Cardiomyocyte progenitors	MAP3K20	4.9242597157877e-98	0.689194986793888	0.334	0.151	1.35249717353825e-93
Cardiomyocyte progenitors	PDZRN3	5.0740799521865e-98	0.858700902326755	0.279	0.116	1.39364679966754e-93
Cardiomyocyte progenitors	SEMA5A	5.55991075624265e-98	0.932191893727355	0.269	0.111	1.52708508830961e-93
Cardiomyocyte progenitors	RBFOX2	1.54761387936015e-97	0.803894391437731	0.4	0.196	4.25067628105058e-93
Cardiomyocyte progenitors	SUCLG1	1.8958242986965e-97	0.922025360591396	0.466	0.254	5.2070710187998e-93
Cardiomyocyte progenitors	RPS8	2.04915716080643e-97	-1.17537	0.746	0.814	5.62821505787094e-93
Cardiomyocyte progenitors	MDK	9.01257383839111e-97	0.693896322599915	0.347	0.157	2.4753935304525e-92
Cardiomyocyte progenitors	RPS15A	1.511759458263e-96	-1.24904	0.445	0.617	4.15219852806516e-92
Cardiomyocyte progenitors	AIFM1	3.23890263471727e-96	1.18578389359228	0.282	0.122	8.89596997651446e-92
Cardiomyocyte progenitors	FH	7.66910685910174e-96	1.19535881890699	0.331	0.156	2.10639688992088e-91
Cardiomyocyte progenitors	ENSSSCG00000016330	8.79758851802209e-96	0.800995032362973	0.478	0.262	2.41634566235995e-91
Cardiomyocyte progenitors	ENSSSCG00000035080	1.21859169683783e-95	-1.25493	0.474	0.635	3.34698395453479e-91
Cardiomyocyte progenitors	NDUFB11	5.0330658304558e-95	1.28998582936792	0.285	0.125	1.38238186099299e-90
Cardiomyocyte progenitors	INPP4B	7.84513457526919e-95	1.00846567370846	0.313	0.142	2.15474466244344e-90
Cardiomyocyte progenitors	SDHD	3.58609133194391e-94	1.17193524357422	0.341	0.164	9.84955845231714e-90
Cardiomyocyte progenitors	SELENOP	1.93551605141887e-93	-2.51785	0.124	0.338	5.31608838682707e-89
Cardiomyocyte progenitors	LDHA	1.26088854099729e-92	0.991069189580034	0.381	0.196	3.46315646670316e-88
Cardiomyocyte progenitors	RPS11	3.78850444907103e-91	-1.15051	0.498	0.655	1.04055063198185e-86
Cardiomyocyte progenitors	TUBB2B	7.12329191349744e-91	1.16395348717502	0.276	0.123	1.95648335696121e-86
Cardiomyocyte progenitors	ACADL	1.34448457625063e-90	0.976234643349876	0.277	0.119	3.69276133712998e-86
Cardiomyocyte progenitors	DAB2	9.16769253108468e-90	-2.69112	0.084	0.293	2.51799843058772e-85
Cardiomyocyte progenitors	DAG1	1.37991756250948e-89	0.945329163678473	0.264	0.111	3.79008157718853e-85
Cardiomyocyte progenitors	QKI	1.59996682887603e-89	0.799236915494944	0.49	0.274	4.3944688921909e-85
Cardiomyocyte progenitors	FERMT2	2.80805808296029e-87	0.764355523432165	0.395	0.2	7.71261233065873e-83
Cardiomyocyte progenitors	ATF4	2.02968410247503e-86	-1.77009	0.159	0.374	5.57473035585792e-82
Cardiomyocyte progenitors	ENSSSCG00000014569	4.58251368902742e-86	-1.01685	0.628	0.736	1.25863320982827e-81
Cardiomyocyte progenitors	TNS1	5.62649392641187e-86	1.10584485875357	0.261	0.113	1.54537282182828e-81
Cardiomyocyte progenitors	GHITM	6.5441615906302e-86	1.13570062887206	0.311	0.148	1.79741942248249e-81
Cardiomyocyte progenitors	ENSA	7.28404376654838e-86	-1.52639	0.238	0.45	2.00063546092018e-81
Cardiomyocyte progenitors	DLST	9.58466891687578e-86	1.21399614385673	0.292	0.136	2.6325251647091e-81
Cardiomyocyte progenitors	NAV2	2.36713155921432e-85	1.01296573748129	0.25	0.106	6.50156354053805e-81
Cardiomyocyte progenitors	ATP2C1	3.85573092265824e-85	0.948101665493448	0.312	0.147	1.05901505521731e-80
Cardiomyocyte progenitors	HBB	6.70862499698947e-85	-3.3648	0.971	0.91	1.84259094167313e-80
Cardiomyocyte progenitors	IGF1R	1.68460970299576e-84	1.03398007964308	0.351	0.177	4.62694901024816e-80
Cardiomyocyte progenitors	BRD2	4.06937020960966e-83	-1.96723	0.15	0.358	1.11769322177139e-78
Cardiomyocyte progenitors	HSPG2	5.52228946450265e-83	0.480289600424689	0.375	0.185	1.5167520243203e-78
Cardiomyocyte progenitors	PCGF5	1.11470585017637e-81	1.32930777650529	0.257	0.115	3.06165108809441e-77
Cardiomyocyte progenitors	ACADM	2.0106726234064e-81	0.837353673823727	0.355	0.177	5.52251342744801e-77
Cardiomyocyte progenitors	MRPS36	2.23602415668163e-81	1.32610789333432	0.252	0.112	6.14146394874177e-77
Cardiomyocyte progenitors	UQCR10	3.91303547106781e-81	0.88755821566327	0.371	0.192	1.07475432248348e-76
Cardiomyocyte progenitors	TMSB10	2.64044276620522e-80	-1.77193	0.527	0.633	7.25224010165925e-76
Cardiomyocyte progenitors	ACAT1	8.62696759058181e-78	0.934387080487423	0.339	0.172	2.3694829184292e-73
Cardiomyocyte progenitors	VCL	1.24103577394611e-77	0.779749101912592	0.316	0.152	3.40862885672038e-73
Cardiomyocyte progenitors	ENSSSCG00000031912	1.45368360584469e-77	-2.61023	0.118	0.307	3.99268739181301e-73
Cardiomyocyte progenitors	MCC	6.9713866265806e-77	0.889994431147882	0.276	0.128	1.91476105085663e-72
Cardiomyocyte progenitors	HADHA	2.14479623018511e-76	0.982436678758285	0.38	0.206	5.89089732582643e-72
Cardiomyocyte progenitors	RPS25	2.20879046766526e-76	-1.18476	0.421	0.572	6.06666389848941e-72
Cardiomyocyte progenitors	NID2	3.70176908315947e-76	0.766369793940067	0.256	0.113	1.01672789638058e-71
Cardiomyocyte progenitors	UBE2E2	1.05545945066146e-75	0.795773387922241	0.326	0.162	2.89892492718677e-71
Cardiomyocyte progenitors	EEF1B2	1.16540550837877e-75	-1.22896	0.402	0.558	3.20090276931314e-71
Cardiomyocyte progenitors	ENSSSCG00000009125	1.28257623854517e-75	0.660785052778585	0.302	0.143	3.52272389678817e-71
Cardiomyocyte progenitors	ND4L	1.3056817689551e-74	0.738503800304812	0.52	0.324	3.58618554661207e-70
Cardiomyocyte progenitors	NDUFA2	2.48287550998646e-74	1.0487476332326	0.337	0.177	6.81946587572882e-70
Cardiomyocyte progenitors	SVIL	2.50930065190626e-73	0.445441772425369	0.408	0.216	6.89204517052574e-69
Cardiomyocyte progenitors	PBX1	5.43574617261925e-72	0.620887027670875	0.361	0.187	1.4929820437716e-67
Cardiomyocyte progenitors	ANXA2	1.95007757668739e-71	0.614589749338834	0.443	0.254	5.35608307212959e-67
Cardiomyocyte progenitors	ZFP36L2	2.36594304194968e-71	-2.15005	0.167	0.352	6.49829915901899e-67
Cardiomyocyte progenitors	JAK1	5.74943470991814e-71	-2.00327	0.128	0.314	1.57913973742612e-66
Cardiomyocyte progenitors	SERPINH1	3.39124986095869e-70	0.526822370794087	0.432	0.233	9.31440686810915e-66
Cardiomyocyte progenitors	NFKBIA	3.77476878878908e-70	-3.32779	0.088	0.263	1.03677799552881e-65
Cardiomyocyte progenitors	ADAMTS6	5.95504896268017e-70	1.11402230767159	0.255	0.12	1.63561374808974e-65
Cardiomyocyte progenitors	SF3B1	1.49471932783007e-69	-1.33109	0.276	0.457	4.10539610581807e-65
Cardiomyocyte progenitors	ENSSSCG00000010954	1.50416869356273e-69	0.934025726081986	0.328	0.171	4.13134973373939e-65
Cardiomyocyte progenitors	NDUFB4	3.40504066571176e-69	0.868895103306147	0.361	0.197	9.35228469244391e-65
Cardiomyocyte progenitors	ENSSSCG00000003042	3.51721962120966e-69	-0.960593	0.732	0.789	9.66039541161446e-65
Cardiomyocyte progenitors	ACTG1	1.08412211388318e-68	-0.979105	0.602	0.711	2.97764979799154e-64
Cardiomyocyte progenitors	CCT5	1.2095373589205e-68	1.14886227270324	0.304	0.159	3.32211531001104e-64
Cardiomyocyte progenitors	TMBIM6	1.92658778353438e-68	-1.18272	0.281	0.468	5.29156600625552e-64
Cardiomyocyte progenitors	HSPA9	8.96861863675013e-67	0.775602805388744	0.444	0.268	2.46332079476979e-62
Cardiomyocyte progenitors	RPL11	3.93781278646938e-66	-0.920553	0.696	0.75	1.08155965993168e-61
Cardiomyocyte progenitors	ENSSSCG00000017509	7.57777369626953e-66	-0.931851	0.553	0.674	2.08131132341739e-61
Cardiomyocyte progenitors	ACSS3	8.25128172343469e-65	0.687793263733972	0.396	0.222	2.26629703815857e-60
Cardiomyocyte progenitors	CAT	6.92934446650818e-64	-2.60319	0.13	0.298	1.90321375117114e-59
Cardiomyocyte progenitors	TOMM7	9.29234027565702e-64	1.00345417429889	0.343	0.192	2.55223418011196e-59
Cardiomyocyte progenitors	ENSSSCG00000013421	3.87395935055605e-63	-1.71195	0.092	0.265	1.06402167522373e-58
Cardiomyocyte progenitors	ENSSSCG00000033019	2.12701139521692e-62	-1.042	0.396	0.541	5.84204949810278e-58
Cardiomyocyte progenitors	COL3A1	5.02282590457677e-62	-1.72895	0.596	0.309	1.37956936295106e-57
Cardiomyocyte progenitors	ENSSSCG00000003230	7.86913259620459e-62	0.842082240148451	0.274	0.137	2.16133595887355e-57
Cardiomyocyte progenitors	PRDX3	1.39027317819226e-61	0.929685940838372	0.281	0.143	3.81852431122287e-57
Cardiomyocyte progenitors	ENSSSCG00000031140	6.35457437023904e-61	-1.31739	0.176	0.356	1.74534739652985e-56
Cardiomyocyte progenitors	ENSSSCG00000040273	1.96806316560089e-60	-0.948378	0.558	0.658	5.40548229063941e-56
Cardiomyocyte progenitors	TSPAN3	2.84792507628637e-60	0.76401297526113	0.378	0.217	7.82211101452815e-56
Cardiomyocyte progenitors	DDX3X	3.5578199401656e-60	-1.60649	0.17	0.34	9.77190824765882e-56
Cardiomyocyte progenitors	ENSSSCG00000031088	8.79873831356708e-60	-0.851685	0.731	0.787	2.41666146520433e-55
Cardiomyocyte progenitors	POSTN	2.27976495309851e-59	-1.19957	0.344	0.17	6.26160242018038e-55
Cardiomyocyte progenitors	ENSSSCG00000034448	9.93351357009043e-59	-0.979541	0.715	0.771	2.72833883716104e-54
Cardiomyocyte progenitors	DYNLL1	1.21849183573578e-58	0.928951155436256	0.374	0.223	3.3467096760319e-54
Cardiomyocyte progenitors	SEC61B	2.20747320657836e-58	-1.53706	0.113	0.281	6.06304590918812e-54
Cardiomyocyte progenitors	C1orf21	3.27030262051811e-58	0.49325735446378	0.289	0.148	8.98221317751504e-54
Cardiomyocyte progenitors	PABPC1	5.2013148990157e-58	-1.18328	0.238	0.409	1.42859315016365e-53
Cardiomyocyte progenitors	NID1	3.48634901427499e-57	0.612742568542528	0.297	0.154	9.57560620260768e-53
Cardiomyocyte progenitors	PEA15	4.26212951265633e-57	0.867956713700935	0.283	0.149	1.17063649194619e-52
Cardiomyocyte progenitors	CCT8	1.35665155243381e-56	0.96245076495342	0.341	0.198	3.72617915391471e-52
Cardiomyocyte progenitors	HSPD1	2.70815289225905e-56	0.544318198606246	0.495	0.322	7.4382127338787e-52
Cardiomyocyte progenitors	ENSSSCG00000002529	3.33726313003425e-56	-1.4216	0.139	0.305	9.16612691295208e-52
Cardiomyocyte progenitors	HYPK	1.55255640630262e-55	0.953338197441907	0.33	0.191	4.26425142555078e-51
Cardiomyocyte progenitors	ENSSSCG00000003187	1.78093757435956e-55	-1.42045	0.181	0.345	4.89152314173597e-51
Cardiomyocyte progenitors	CDK6	1.41177615626952e-54	0.642542413254355	0.313	0.172	3.87758439080986e-50
Cardiomyocyte progenitors	PINK1	1.95812411708497e-54	0.862511935350074	0.257	0.132	5.37818369998559e-50
Cardiomyocyte progenitors	ENSSSCG00000033041	2.44909584364673e-54	0.485053782585006	0.672	0.508	6.7266866441601e-50
Cardiomyocyte progenitors	ENSSSCG00000036669	6.51699995323544e-54	0.63550531433708	0.349	0.197	1.78995920715564e-49
Cardiomyocyte progenitors	ENSSSCG00000034617	1.23004921656982e-53	-0.911179	0.695	0.749	3.37845317823068e-49
Cardiomyocyte progenitors	ENSSSCG00000013906	1.27061352860119e-53	-0.99028	0.261	0.429	3.48986711765603e-49
Cardiomyocyte progenitors	MPC2	2.36476045729305e-53	0.8404776299397	0.314	0.176	6.49505107200108e-49
Cardiomyocyte progenitors	ENSSSCG00000020808	4.92188351624496e-53	0.973705908787466	0.298	0.166	1.35184452657184e-48
Cardiomyocyte progenitors	KIF1B	9.65693443498968e-53	0.613892363801318	0.312	0.171	2.65237361191427e-48
Cardiomyocyte progenitors	LAMC1	1.33716058419345e-52	0.439674578391204	0.369	0.211	3.67264526054572e-48
Cardiomyocyte progenitors	CCNG1	1.34633140276508e-52	0.919023821085007	0.289	0.159	3.69783383083458e-48
Cardiomyocyte progenitors	TEAD1	2.67891870084379e-52	0.533439994543762	0.274	0.143	7.35791810373755e-48
Cardiomyocyte progenitors	HIGD2A	3.04874385667134e-52	0.947751328208423	0.25	0.129	8.37367987673349e-48
Cardiomyocyte progenitors	BZW1	3.29712831280457e-52	-1.17581	0.199	0.362	9.05589262394903e-48
Cardiomyocyte progenitors	NPTN	8.1809256388563e-52	0.80230779513478	0.309	0.173	2.24697303596827e-47
Cardiomyocyte progenitors	CCT2	1.11892161760395e-51	0.836474049697467	0.396	0.252	3.07323011491101e-47
Cardiomyocyte progenitors	HSDL2	3.95932992693834e-51	0.861518601669909	0.283	0.155	1.08746955773289e-46
Cardiomyocyte progenitors	CHCHD3	7.4176462704964e-51	0.859687558003924	0.26	0.137	2.03733072465454e-46
Cardiomyocyte progenitors	NDUFS5	1.63088818778542e-50	0.739837172747133	0.454	0.303	4.47939749657145e-46
Cardiomyocyte progenitors	ENSSSCG00000006928	3.15713776629228e-50	0.925168069454321	0.302	0.172	8.67139458889837e-46
Cardiomyocyte progenitors	PHLDB2	7.44742087825317e-50	0.726154136044882	0.27	0.144	2.04550861842102e-45
Cardiomyocyte progenitors	RRBP1	8.58242852196095e-50	-1.68056	0.117	0.264	2.35724981784179e-45
Cardiomyocyte progenitors	PICALM	1.03893388997321e-49	-1.16453	0.212	0.372	2.85353582220041e-45
Cardiomyocyte progenitors	YAP1	1.05032668367804e-49	0.683422746020349	0.282	0.152	2.88482726939011e-45
Cardiomyocyte progenitors	MAP4	2.28318595534508e-49	0.651178549961099	0.372	0.226	6.27099854495078e-45
Cardiomyocyte progenitors	SLC39A14	5.56825705413569e-49	0.88611936497204	0.269	0.146	1.52937748248891e-44
Cardiomyocyte progenitors	IFI6	7.24504226537768e-49	-2.0649	0.152	0.298	1.98992330860863e-44
Cardiomyocyte progenitors	TPT1	1.21207140474319e-48	-0.703425	0.941	0.919	3.32907532026764e-44
Cardiomyocyte progenitors	ENSSSCG00000006081	1.28016131331267e-48	-0.877226	0.53	0.613	3.51609106314458e-44
Cardiomyocyte progenitors	FKBP5	1.91447659009295e-48	-1.64224	0.109	0.256	5.25830140234929e-44
Cardiomyocyte progenitors	RPL26	3.08948183429364e-48	-0.86269	0.597	0.686	8.48557080607091e-44
Cardiomyocyte progenitors	SPTAN1	5.78625373512357e-48	0.786520536082616	0.275	0.151	1.58925245088904e-43
Cardiomyocyte progenitors	GPHN	1.91281646435296e-47	0.430635383307633	0.474	0.304	5.25374170099184e-43
Cardiomyocyte progenitors	RPL10	2.11763028985144e-47	-0.902654	0.54	0.624	5.81628335410598e-43
Cardiomyocyte progenitors	ACADSB	4.38027844993823e-47	0.623624259452846	0.259	0.136	1.20308727906004e-42
Cardiomyocyte progenitors	UBE3A	6.47279436499788e-47	0.713394821170231	0.312	0.181	1.77781770029032e-42
Cardiomyocyte progenitors	PPP1R12A	5.22466608383042e-46	0.536647438294417	0.485	0.326	1.43500678658486e-41
Cardiomyocyte progenitors	MGST3	4.02368570863861e-45	0.456671065972361	0.334	0.192	1.10514551673468e-40
Cardiomyocyte progenitors	BTG1	1.31888258885672e-44	-1.74843	0.135	0.272	3.62244291855387e-40
Cardiomyocyte progenitors	NUCKS1	1.40294288187533e-44	0.651882536830491	0.612	0.487	3.85332291935877e-40
Cardiomyocyte progenitors	FNBP4	1.57726520552585e-44	-1.34966	0.145	0.289	4.33211661349731e-40
Cardiomyocyte progenitors	ASPH	4.94232109652882e-44	0.615153384656824	0.311	0.18	1.3574579123726e-39
Cardiomyocyte progenitors	NDUFS3	8.41391587794478e-44	0.920915136315443	0.251	0.14	2.31096613503631e-39
Cardiomyocyte progenitors	CFL1	1.65458960232653e-43	-0.987458	0.255	0.399	4.54449580175004e-39
Cardiomyocyte progenitors	CRK	1.93413456885089e-43	0.551117571107211	0.502	0.35	5.31229400680587e-39
Cardiomyocyte progenitors	CCNL1	2.19263218990921e-43	-1.23175	0.156	0.299	6.02228357280463e-39
Cardiomyocyte progenitors	PTPRM	2.78744276035228e-43	0.584882542270065	0.35	0.211	7.65599028558357e-39
Cardiomyocyte progenitors	PPP1CB	4.06574167080209e-43	0.774990741174627	0.279	0.161	1.1166966073025e-38
Cardiomyocyte progenitors	COX17	2.50943201856532e-42	0.540462369103088	0.459	0.307	6.89240598219151e-38
Cardiomyocyte progenitors	TRA2B	2.9069474426722e-42	-1.22189	0.222	0.362	7.98422184604347e-38
Cardiomyocyte progenitors	PNRC2	1.05108823781874e-41	-1.27529	0.147	0.286	2.88691895399295e-37
Cardiomyocyte progenitors	GLUL	1.34449605405701e-41	-1.74723	0.196	0.327	3.69279286207298e-37
Cardiomyocyte progenitors	MAPRE2	1.42763170034532e-41	0.49780100542376	0.275	0.155	3.92113322816847e-37
Cardiomyocyte progenitors	RPL34	8.20614305906042e-41	-0.836143	0.52	0.601	2.25389925260154e-36
Cardiomyocyte progenitors	DEK	2.13682807407533e-40	-1.06395	0.248	0.386	5.8690119882553e-36
Cardiomyocyte progenitors	RPS28	8.14473515866672e-40	-0.764891	0.82	0.818	2.2370329586794e-35
Cardiomyocyte progenitors	SPARC	1.1928648417981e-39	-0.912508	0.535	0.306	3.27632257448265e-35
Cardiomyocyte progenitors	ENSSSCG00000050649	3.66815734086201e-39	-3.46167	0.134	0.251	1.00749609524116e-34
Cardiomyocyte progenitors	ENSSSCG00000025403	5.60608309739197e-39	-1.14944	0.196	0.329	1.53976678352968e-34
Cardiomyocyte progenitors	ENSSSCG00000029160	6.19337526947369e-39	-2.96402	0.139	0.256	1.70107245151364e-34
Cardiomyocyte progenitors	RPS16	1.19604163387201e-38	-0.833194	0.683	0.729	3.28504795159286e-34
Cardiomyocyte progenitors	TUBA1B	2.36225424805117e-38	0.379517511597663	0.761	0.685	6.48816751769733e-34
Cardiomyocyte progenitors	DCAF6	4.0184720155247e-38	0.552169883169608	0.257	0.146	1.10371352378401e-33
Cardiomyocyte progenitors	AAK1	4.52004073915932e-38	0.783371658960302	0.257	0.148	1.2414743894175e-33
Cardiomyocyte progenitors	LAPTM4B	6.83079710377619e-38	0.577589664387353	0.306	0.184	1.87614673252317e-33
Cardiomyocyte progenitors	ACTR2	1.15894504875196e-37	-1.22189	0.152	0.281	3.18315847090213e-33
Cardiomyocyte progenitors	ZFP36L1	1.24656332942012e-37	-1.19643	0.207	0.334	3.42381084058531e-33
Cardiomyocyte progenitors	CALR	1.47429195259903e-37	-1.01156	0.214	0.348	4.04929027700849e-33
Cardiomyocyte progenitors	ARPC3	2.91012818612547e-37	-1.24478	0.127	0.253	7.99295807601222e-33
Cardiomyocyte progenitors	FBXW7	8.14236357102514e-37	0.733375965076676	0.272	0.161	2.23638157841777e-32
Cardiomyocyte progenitors	OGDH	1.36751548406796e-36	0.696089094284277	0.288	0.174	3.75601802854106e-32
Cardiomyocyte progenitors	ENSSSCG00000035293	3.36819730153212e-36	-2.92392	0.147	0.26	9.25109070838813e-32
Cardiomyocyte progenitors	RPL36A-HNRNPH2	3.92515945400839e-36	-0.968834	0.305	0.422	1.07808429563794e-31
Cardiomyocyte progenitors	ENSSSCG00000000288	5.89408321285824e-36	-1.00561	0.268	0.393	1.61886889524365e-31
Cardiomyocyte progenitors	TIMM8B	6.03515859716911e-36	0.727406433136887	0.275	0.166	1.65761666029847e-31
Cardiomyocyte progenitors	COL1A2	9.33305482638323e-36	-1.79713	0.483	0.27	2.56341683861442e-31
Cardiomyocyte progenitors	HADH	3.30423177227757e-35	0.43304650701144	0.304	0.183	9.07540298573758e-31
Cardiomyocyte progenitors	ENSSSCG00000038144	3.65800043158406e-35	0.252630081381863	0.36	0.224	1.00470639853888e-30
Cardiomyocyte progenitors	ENSSSCG00000033262	4.02995577458223e-35	-0.833509	0.473	0.558	1.10686765304676e-30
Cardiomyocyte progenitors	GPX4	1.73816928514489e-34	0.692492035139554	0.295	0.184	4.77405575857895e-30
Cardiomyocyte progenitors	ENSSSCG00000039894	2.87229390022852e-34	-1.24622	0.142	0.262	7.88904242636767e-30
Cardiomyocyte progenitors	ENSSSCG00000017202	3.1752926277826e-34	-0.831389	0.446	0.548	8.72125873146769e-30
Cardiomyocyte progenitors	RPS3A	7.77071605278527e-34	-0.811865	0.514	0.579	2.134304871058e-29
Cardiomyocyte progenitors	SERF2	1.41325896864357e-33	-0.743526	0.439	0.536	3.88165708327642e-29
Cardiomyocyte progenitors	SLIRP	2.08590654201282e-33	0.872861605966743	0.252	0.154	5.72915090829241e-29
Cardiomyocyte progenitors	TOP1	2.3700800181073e-33	-1.01384	0.212	0.337	6.50966177773352e-29
Cardiomyocyte progenitors	ITM2B	2.4127653649273e-33	-1.003	0.296	0.409	6.62690135130932e-29
Cardiomyocyte progenitors	TCIRG1	2.63261805245831e-33	0.716375652871779	0.251	0.15	7.23074874288198e-29
Cardiomyocyte progenitors	RPL6	2.80011950968506e-33	-0.711945	0.576	0.637	7.690808245301e-29
Cardiomyocyte progenitors	SDHC	2.88983193317123e-33	0.29172362864459	0.357	0.228	7.93721238764811e-29
Cardiomyocyte progenitors	ENSSSCG00000033697	8.22884893509902e-33	-0.586736	0.763	0.8	2.2601356485143e-28
Cardiomyocyte progenitors	GOLGA4	6.05066261807029e-32	0.713835254796133	0.357	0.248	1.66187499467918e-27
Cardiomyocyte progenitors	RPS6	7.77384863683678e-32	-0.659448	0.729	0.765	2.13516526659359e-27
Cardiomyocyte progenitors	APLP2	1.04268661858341e-31	-1.20677	0.166	0.28	2.86384306660118e-27
Cardiomyocyte progenitors	RAP1B	1.1191545007228e-31	-1.23327	0.138	0.253	3.07386975168525e-27
Cardiomyocyte progenitors	RPL29	1.45117793506472e-31	-0.804911	0.32	0.431	3.98580531644876e-27
Cardiomyocyte progenitors	ENSSSCG00000028414	1.63976865867329e-31	0.577727863757549	0.423	0.302	4.50378859791206e-27
Cardiomyocyte progenitors	ENSSSCG00000002036	6.13157819151082e-31	0.73884541794642	0.265	0.165	1.68409926608036e-26
Cardiomyocyte progenitors	NASP	1.64551798556818e-30	0.632343867244898	0.266	0.163	4.51957969916155e-26
Cardiomyocyte progenitors	ENSSSCG00000034709	2.6264301413622e-30	-0.784685	0.229	0.352	7.21375302626541e-26
Cardiomyocyte progenitors	OGT	6.07154018958196e-30	-1.21093	0.146	0.257	1.66760922847058e-25
Cardiomyocyte progenitors	SEC62	6.07490940415553e-30	-0.830221	0.211	0.332	1.66853461694536e-25
Cardiomyocyte progenitors	RPS5	6.20116762275017e-30	-0.786778	0.376	0.47	1.70321269926456e-25
Cardiomyocyte progenitors	FOXJ3	8.51414257897993e-30	-0.685141	0.335	0.453	2.33849440074263e-25
Cardiomyocyte progenitors	ENSSSCG00000008170	1.08461434133799e-29	-0.623232	0.597	0.653	2.97900174991893e-25
Cardiomyocyte progenitors	ENSSSCG00000048856	1.11846480404093e-29	0.372500839347444	0.973	0.945	3.07197543077883e-25
Cardiomyocyte progenitors	CALM1	1.21897365761818e-29	0.359143151354259	0.553	0.413	3.34803304801408e-25
Cardiomyocyte progenitors	RAPGEF2	1.79792550936012e-29	0.619703679244347	0.251	0.154	4.93818220400852e-25
Cardiomyocyte progenitors	GPI	1.87526149000664e-29	0.351988417689756	0.41	0.281	5.15059320845223e-25
Cardiomyocyte progenitors	UBC	2.10856660264174e-29	-0.89611	0.264	0.377	5.79138903081579e-25
Cardiomyocyte progenitors	RCSD1	3.11779364521783e-29	0.458631880266204	0.26	0.158	8.56333202595528e-25
Cardiomyocyte progenitors	PRKAR1A	3.40661408911218e-29	0.533751696044732	0.353	0.239	9.3566062571555e-25
Cardiomyocyte progenitors	PSMA7	3.43307166422141e-29	0.571487701215384	0.417	0.301	9.42927463295053e-25
Cardiomyocyte progenitors	SRSF11	4.5386592109786e-29	-0.868611	0.298	0.414	1.24658813888738e-24
Cardiomyocyte progenitors	RSRC2	5.6546206536023e-29	-0.971924	0.183	0.298	1.55309810871841e-24
Cardiomyocyte progenitors	ATP2B1	1.92831569360741e-28	-1.06011	0.159	0.271	5.29631188406213e-24
Cardiomyocyte progenitors	RBM39	4.87813164695761e-28	-0.741659	0.331	0.44	1.33982763815338e-23
Cardiomyocyte progenitors	NUDT3	5.35495347294188e-28	-0.583969	0.667	0.703	1.47079152087822e-23
Cardiomyocyte progenitors	ENSSSCG00000030849	1.17241116246145e-27	-0.699111	0.606	0.644	3.22014449881663e-23
Cardiomyocyte progenitors	ENSSSCG00000013889	2.22769578098249e-27	-0.742328	0.492	0.551	6.11858923204651e-23
Cardiomyocyte progenitors	GTF2I	4.87630723819833e-27	0.493781961969917	0.268	0.17	1.33932654604355e-22
Cardiomyocyte progenitors	S100A10	7.10920105867718e-27	-1.13605	0.256	0.351	1.95261316277627e-22
Cardiomyocyte progenitors	SSR4	7.36914406370954e-27	-0.928947	0.183	0.293	2.02400910853846e-22
Cardiomyocyte progenitors	RPS9	7.97214508876043e-27	-0.654994	0.482	0.551	2.18962937007894e-22
Cardiomyocyte progenitors	ENSSSCG00000009303	8.20867550932983e-27	-0.616902	0.602	0.643	2.25459481539253e-22
Cardiomyocyte progenitors	PDCD5	1.23075824030222e-26	0.811318915780522	0.259	0.169	3.38040058281407e-22
Cardiomyocyte progenitors	RABGAP1	2.04826895002933e-26	0.465195320660066	0.27	0.172	5.62577549815055e-22
Cardiomyocyte progenitors	HECTD1	2.10053709010416e-26	0.422417454765334	0.325	0.218	5.76933517168009e-22
Cardiomyocyte progenitors	ACTR3	2.72286860002762e-26	-1.10428	0.158	0.26	7.47863089683586e-22
Cardiomyocyte progenitors	ENSSSCG00000011121	5.45664544696956e-26	0.51203416492264	0.334	0.227	1.49872223846466e-21
Cardiomyocyte progenitors	CALM3	7.90964701271871e-26	0.582589650330454	0.299	0.2	2.17246364851332e-21
Cardiomyocyte progenitors	KHDRBS1	1.90400664844819e-25	0.651590229658832	0.344	0.244	5.2295446606278e-21
Cardiomyocyte progenitors	COL1A1	2.38091260581856e-25	-1.88972	0.445	0.262	6.53941456314126e-21
Cardiomyocyte progenitors	KPNB1	2.97093548697702e-25	0.59303496085521	0.431	0.331	8.15997140853109e-21
Cardiomyocyte progenitors	SMARCA4	7.19026501689834e-25	0.550865470080815	0.274	0.18	1.9748781895413e-20
Cardiomyocyte progenitors	CAPZA1	9.84174732739905e-25	-0.95629	0.152	0.253	2.70313432094342e-20
Cardiomyocyte progenitors	ENSSSCG00000036350	1.06808329195123e-24	0.440253922560936	0.786	0.776	2.93359756967325e-20
Cardiomyocyte progenitors	CYB5A	1.0725900997847e-24	-1.56542	0.178	0.267	2.94597596806867e-20
Cardiomyocyte progenitors	YBX1	2.09704366410406e-24	0.344608045677331	0.602	0.477	5.75974012782822e-20
Cardiomyocyte progenitors	ROMO1	2.45921056580473e-24	0.438417127362563	0.313	0.21	6.75446774003927e-20
Cardiomyocyte progenitors	MBNL1	2.56745921290075e-24	-1.3893	0.224	0.325	7.05178347415321e-20
Cardiomyocyte progenitors	EWSR1	2.57774610945309e-24	-0.721633	0.212	0.321	7.08003746422386e-20
Cardiomyocyte progenitors	HNRNPK	4.34194250464429e-24	0.506659235864788	0.503	0.4	1.1925579283256e-19
Cardiomyocyte progenitors	ARF4	6.48208335174437e-24	-0.932945	0.154	0.252	1.78036901339011e-19
Cardiomyocyte progenitors	ZEB2	9.96154326259977e-24	-1.06107	0.161	0.256	2.73603747250565e-19
Cardiomyocyte progenitors	ODC1	1.97602061957408e-23	-1.23176	0.175	0.27	5.42733823372218e-19
Cardiomyocyte progenitors	H3-3A	2.45610850603018e-23	-0.595827	0.454	0.53	6.74594762266251e-19
Cardiomyocyte progenitors	TAF1D	3.52704322840351e-23	-0.792895	0.181	0.284	9.68737693113309e-19
Cardiomyocyte progenitors	RPL23	5.48035416019314e-23	-0.676317	0.731	0.743	1.50523407363865e-18
Cardiomyocyte progenitors	RPS13	1.1263955661499e-22	-0.60404	0.634	0.656	3.09375806198732e-18
Cardiomyocyte progenitors	COL19A1	1.2209841530369e-22	-0.854442	0.229	0.325	3.35355507473114e-18
Cardiomyocyte progenitors	EEF2	1.26605209102187e-22	0.292030280777598	0.677	0.55	3.47733867320067e-18
Cardiomyocyte progenitors	OAZ1	2.01251657507237e-22	-0.717164	0.379	0.461	5.52757802509376e-18
Cardiomyocyte progenitors	RPL7	3.80963406416317e-22	-0.596591	0.593	0.626	1.04635409206305e-17
Cardiomyocyte progenitors	EIF1	4.53204961856093e-22	-0.604688	0.344	0.444	1.24477274823394e-17
Cardiomyocyte progenitors	ENSSSCG00000000207	1.07250219853099e-21	-0.835138	0.515	0.551	2.9457345384852e-17
Cardiomyocyte progenitors	TRPM7	1.09174768424151e-21	0.595302280320352	0.313	0.222	2.99859418953772e-17
Cardiomyocyte progenitors	ENSSSCG00000024974	1.53478307824587e-21	-0.678926	0.409	0.479	4.21543520271011e-17
Cardiomyocyte progenitors	RPL32	1.68656234096341e-21	-0.55625	0.608	0.64	4.63231212569009e-17
Cardiomyocyte progenitors	STAT1	1.8736478627406e-21	-0.944721	0.199	0.29	5.14616121980332e-17
Cardiomyocyte progenitors	HNRNPH1	2.75752131957198e-21	-0.608714	0.422	0.505	7.57380805633639e-17
Cardiomyocyte progenitors	EIF5B	4.94387022975756e-21	0.470839428987006	0.411	0.313	1.35788339730521e-16
Cardiomyocyte progenitors	DCN	5.55893648411775e-21	-1.33732	0.393	0.245	1.52681749472778e-16
Cardiomyocyte progenitors	ARPC2	1.03549178638416e-20	-0.891604	0.233	0.319	2.84408174048275e-16
Cardiomyocyte progenitors	PDIA3	1.12435589501472e-20	-0.901878	0.231	0.319	3.08815590124743e-16
Cardiomyocyte progenitors	ENSSSCG00000017913	1.19985726129727e-20	0.589298232578831	0.279	0.194	3.29552795387908e-16
Cardiomyocyte progenitors	WSB1	1.43102936623113e-20	-1.0237	0.19	0.277	3.93046525729042e-16
Cardiomyocyte progenitors	MGARP	1.56616785242441e-20	0.474769498293023	0.25	0.166	4.30163662346888e-16
Cardiomyocyte progenitors	TUBB4B	1.62106988103557e-20	0.394969417388919	0.381	0.28	4.4524305352523e-16
Cardiomyocyte progenitors	RPS4X	1.67333705375301e-20	-0.591655	0.59	0.626	4.59598755183802e-16
Cardiomyocyte progenitors	SQSTM1	2.80466266759969e-20	-1.02269	0.196	0.28	7.70328648282932e-16
Cardiomyocyte progenitors	PNN	2.86487566410557e-20	-0.676447	0.237	0.339	7.86866749903237e-16
Cardiomyocyte progenitors	ARGLU1	5.57431361536965e-20	-0.710165	0.233	0.327	1.53104097759743e-15
Cardiomyocyte progenitors	SNRNP70	7.73933265079164e-20	-0.653208	0.211	0.308	2.12568510586643e-15
Cardiomyocyte progenitors	ERBIN	1.12979130273709e-19	-0.83069	0.212	0.302	3.1030847920977e-15
Cardiomyocyte progenitors	GDI2	1.8494743559762e-19	-0.7593	0.207	0.298	5.07976626612424e-15
Cardiomyocyte progenitors	USP24	2.08181703906178e-19	0.492414630189945	0.261	0.177	5.71791867948708e-15
Cardiomyocyte progenitors	UBE2E3	2.71954547260304e-19	0.464368554418727	0.253	0.172	7.46950359505151e-15
Cardiomyocyte progenitors	HSPA5	7.653417296421e-19	-0.82616	0.275	0.358	2.10208759463499e-14
Cardiomyocyte progenitors	TENT2	1.26453411052772e-18	0.47579780845829	0.253	0.174	3.47316938797543e-14
Cardiomyocyte progenitors	GNAI2	1.60271673576212e-18	-0.86726	0.303	0.375	4.40202178644424e-14
Cardiomyocyte progenitors	CCT4	2.29474528840156e-18	0.514578675348264	0.279	0.197	6.30274740912372e-14
Cardiomyocyte progenitors	RHOA	2.51462368317331e-18	-0.730205	0.186	0.273	6.90666540820381e-14
Cardiomyocyte progenitors	MORF4L1	2.62316270522083e-18	-0.626321	0.226	0.317	7.20477868615953e-14
Cardiomyocyte progenitors	RPL17-C18orf32	3.73133872756261e-18	-0.50435	0.657	0.677	1.02484949491235e-13
Cardiomyocyte progenitors	SSR2	3.75202335616559e-18	-0.698306	0.205	0.292	1.03053073500444e-13
Cardiomyocyte progenitors	CAPNS1	4.70963218467964e-18	-0.759597	0.201	0.286	1.29354757584411e-13
Cardiomyocyte progenitors	ENSSSCG00000027746	7.58253064565012e-18	0.419443780964452	0.411	0.319	2.08261786713426e-13
Cardiomyocyte progenitors	GLS	7.62980624638644e-18	0.375013110930434	0.335	0.246	2.0956025836325e-13
Cardiomyocyte progenitors	RPL5	9.2768747839309e-18	-0.52301	0.672	0.685	2.54798642815446e-13
Cardiomyocyte progenitors	UBB	1.09639298248051e-17	-0.624565	0.755	0.774	3.01135296568098e-13
Cardiomyocyte progenitors	PNISR	2.48028754359603e-17	0.285323417741597	0.487	0.392	6.81235776724086e-13
Cardiomyocyte progenitors	SKP1	6.31657590028658e-17	0.501169649692455	0.324	0.242	1.73491073677271e-12
Cardiomyocyte progenitors	BTF3	1.1690641463713e-16	0.421910530553129	0.413	0.327	3.2109515844234e-12
Cardiomyocyte progenitors	PPFIBP1	1.25961511522787e-16	0.27393245752548	0.257	0.177	3.45965887548486e-12
Cardiomyocyte progenitors	ENSSSCG00000004470	1.67351129834312e-16	0.536796935326097	0.252	0.179	4.5964661320292e-12
Cardiomyocyte progenitors	NONO	2.2410846168924e-16	0.454310619853492	0.353	0.269	6.15536300875666e-12
Cardiomyocyte progenitors	CCT3	2.72519497749441e-16	0.500909647381572	0.281	0.205	7.48502052518614e-12
Cardiomyocyte progenitors	ENSSSCG00000044572	3.29055253959333e-16	-0.763705	0.195	0.274	9.03783160524705e-12
Cardiomyocyte progenitors	RABGAP1L	4.17579548791487e-16	0.746436137820436	0.311	0.235	1.1469239887107e-11
Cardiomyocyte progenitors	RACK1	8.66511483388835e-16	-0.504729	0.671	0.688	2.37996044027577e-11
Cardiomyocyte progenitors	RAN	1.10658801086216e-15	0.343139310292622	0.43	0.341	3.03935463063401e-11
Cardiomyocyte progenitors	ENSSSCG00000033733	1.13245147696326e-15	-0.744918	0.199	0.274	3.1103912266273e-11
Cardiomyocyte progenitors	STXBP3	8.93051820686033e-15	-0.533979	0.219	0.302	2.45285613069626e-10
Cardiomyocyte progenitors	SERBP1	1.44349750111608e-14	0.293458229916387	0.591	0.502	3.96471023656544e-10
Cardiomyocyte progenitors	DHX9	1.90765569850951e-14	-0.573549	0.255	0.334	5.23956714152623e-10
Cardiomyocyte progenitors	ENSSSCG00000005453	3.19266204393595e-14	-0.753457	0.224	0.295	8.76896556987449e-10
Cardiomyocyte progenitors	RPS15	3.84291997195891e-14	-0.563202	0.6	0.597	1.05549639949824e-09
Cardiomyocyte progenitors	PSMD1	7.51022077195378e-14	0.478956313000151	0.269	0.2	2.06275723722483e-09
Cardiomyocyte progenitors	SEPTIN2	1.83030810840625e-13	0.52466937536031	0.26	0.194	5.02712425054862e-09
Cardiomyocyte progenitors	ENSSSCG00000036716	2.06966960302162e-13	-0.518084	0.657	0.658	5.68455453165919e-09
Cardiomyocyte progenitors	NCL	4.96723734734747e-13	-0.630917	0.286	0.354	1.36430140982246e-08
Cardiomyocyte progenitors	PPIB	5.30157628496488e-13	-0.613924	0.252	0.321	1.45613094242845e-08
Cardiomyocyte progenitors	ENSSSCG00000010058	9.20286783743008e-13	0.45494208669862	0.251	0.186	2.52765968022854e-08
Cardiomyocyte progenitors	KIF5B	1.70668125495919e-12	0.328053204705531	0.324	0.251	4.68757073487091e-08
Cardiomyocyte progenitors	PPIG	2.26113978747794e-12	0.510003239660935	0.3	0.235	6.21044654028691e-08
Cardiomyocyte progenitors	USP47	2.36435912402521e-12	0.268335518675064	0.287	0.216	6.49394877004765e-08
Cardiomyocyte progenitors	UBL5	2.51025131997555e-12	-0.58368	0.213	0.282	6.89465627544485e-08
Cardiomyocyte progenitors	SRRM2	6.31369703752927e-12	-0.573685	0.281	0.347	1.73412002832779e-07
Cardiomyocyte progenitors	ZRANB2	7.15473116820157e-12	-0.56104	0.233	0.301	1.96511846265824e-07
Cardiomyocyte progenitors	YTHDC1	1.19140921691245e-11	-0.62499	0.212	0.278	3.27232455517172e-07
Cardiomyocyte progenitors	ANKRD17	1.49812891250804e-11	0.388907905238196	0.303	0.234	4.11476087109458e-07
Cardiomyocyte progenitors	ENSSSCG00000012427	1.51709232724791e-11	-0.560939	0.471	0.501	4.16684578601911e-07
Cardiomyocyte progenitors	EIF4A1	1.73588074394487e-11	-0.603568	0.186	0.25	4.76777005131897e-07
Cardiomyocyte progenitors	ENSSSCG00000011068	1.75739776039353e-11	0.307042746195237	0.251	0.188	4.82686868869687e-07
Cardiomyocyte progenitors	HSD11B1L	1.8698155219806e-11	-0.524634	0.562	0.564	5.13563531267192e-07
Cardiomyocyte progenitors	HSPA4	2.29884665931305e-11	0.596613661842815	0.256	0.198	6.31401223446924e-07
Cardiomyocyte progenitors	RABEP1	2.56533709009314e-11	0.274991190310242	0.263	0.198	7.04595485164982e-07
Cardiomyocyte progenitors	ENSSSCG00000000697	4.38428928230704e-11	0.338112133646324	0.321	0.251	1.20418889427845e-06
Cardiomyocyte progenitors	DBI	9.74978854302918e-11	-0.730277	0.215	0.272	2.67787692122839e-06
Cardiomyocyte progenitors	PSAP	1.01155760653941e-10	-1.17141	0.282	0.326	2.77834412212113e-06
Cardiomyocyte progenitors	ENSSSCG00000016509	1.04509445046405e-10	-0.58419	0.206	0.268	2.87045641764455e-06
Cardiomyocyte progenitors	KTN1	1.05305861034763e-10	0.264745727089697	0.298	0.231	2.8923307791808e-06
Cardiomyocyte progenitors	ENSSSCG00000014343	1.15996784074857e-10	0.304561962069674	0.398	0.33	3.18596767140002e-06
Cardiomyocyte progenitors	ENSSSCG00000025928	1.4426556899297e-10	-0.471755	0.49	0.514	3.96239811796092e-06
Cardiomyocyte progenitors	COPS3	2.42958916332996e-10	0.349956301317534	0.262	0.202	6.67310959600206e-06
Cardiomyocyte progenitors	PSMB7	2.96189729015127e-10	0.387671365385457	0.273	0.213	8.13514709712948e-06
Cardiomyocyte progenitors	HNRNPDL	5.06979930441562e-10	-0.472591	0.313	0.372	1.3924710769508e-05
Cardiomyocyte progenitors	RPL8	1.68539048928502e-09	-0.363536	0.646	0.655	4.62909351787023e-05
Cardiomyocyte progenitors	ENSSSCG00000004294	1.80621028467603e-09	-0.471767	0.197	0.257	4.96093716789118e-05
Cardiomyocyte progenitors	RBM25	2.52741718177924e-09	-0.452384	0.275	0.335	6.94180403147487e-05
Cardiomyocyte progenitors	FXR1	2.68546048130615e-09	0.286710766619716	0.314	0.252	7.37588575795548e-05
Cardiomyocyte progenitors	MYCBP2	3.18911363953098e-09	-0.720476	0.198	0.25	8.75921952233579e-05
Cardiomyocyte progenitors	CTSB	4.30846299464278e-09	-1.39875	0.427	0.441	0.000118336244610859
Cardiomyocyte progenitors	PHF23	4.41267955428737e-09	-0.480305	0.239	0.296	0.000121198656638057
Cardiomyocyte progenitors	FANCE	4.83587293255579e-09	-0.429917	0.463	0.493	0.000132822085965577
Cardiomyocyte progenitors	HDGF	2.05302723713082e-08	-0.568251	0.234	0.286	0.000563884460950351
Cardiomyocyte progenitors	ENSSSCG00000001038	2.51524333374307e-08	-0.651375	0.207	0.256	0.000690836734045873
Cardiomyocyte progenitors	RPS3	2.60893038148651e-08	-0.362221	0.783	0.775	0.000716568818579085
Cardiomyocyte progenitors	H2AZ2	2.6318096296759e-08	0.347502242587331	0.323	0.268	0.000722852832886784
Cardiomyocyte progenitors	SEPTIN7	3.12912574341947e-08	-0.455707	0.331	0.372	0.000859445676687592
Cardiomyocyte progenitors	EIF3J	3.13634134757319e-08	0.333765480618324	0.28	0.226	0.000861427514524451
Cardiomyocyte progenitors	ENSSSCG00000002963	3.31779661844143e-08	-0.43736	0.262	0.316	0.000911266019221124
Cardiomyocyte progenitors	SRSF3	6.19849736953878e-08	-0.456618	0.207	0.26	0.00170247928751752
Cardiomyocyte progenitors	ARID4B	7.79510160356289e-08	-0.404105	0.263	0.316	0.00214100260643458
Cardiomyocyte progenitors	THRAP3	1.77382512908347e-07	-0.377211	0.231	0.284	0.00487198809954065
Cardiomyocyte progenitors	BCLAF1	2.29758659871104e-07	-0.467859	0.271	0.319	0.00631055135201975
Cardiomyocyte progenitors	RPL4	2.68067232809768e-07	-0.299789	0.748	0.747	0.00736273461635308
Cardiomyocyte progenitors	ENSSSCG00000035904	2.93959612012865e-07	-0.361388	0.689	0.674	0.00807389470354535
Cardiomyocyte progenitors	METAP2	3.22026588564132e-07	-0.557902	0.205	0.25	0.00884478228150245
Cardiomyocyte progenitors	SCAF11	3.67626854115633e-07	-0.464554	0.217	0.266	0.01009723917514
Cardiomyocyte progenitors	THOC2	4.16553049625185e-07	-0.383147	0.199	0.251	0.0114410460610053
Cardiomyocyte progenitors	NSA2	6.38188636416143e-07	-0.389297	0.207	0.255	0.0175284890878058
Cardiomyocyte progenitors	SNRPD2	1.1975732600025e-06	-0.359845	0.238	0.285	0.0328925471592287
Cardiomyocyte progenitors	ENSSSCG00000014280	1.2754450471366e-06	-0.377293	0.22	0.268	0.0350313736646538
Cardiomyocyte progenitors	ENSSSCG00000011000	1.50595998031421e-06	-0.809792	0.297	0.327	0.04136269681931
Cardiomyocyte progenitors	STPG4	2.00678999992637e-06	-0.376477	0.507	0.532	0.0551184941379778
Cardiomyocyte progenitors	HNRNPD	2.22285573789692e-06	-0.360638	0.28	0.324	0.0610529556970767
Cardiomyocyte progenitors	ENSSSCG00000005656	2.7728498464263e-06	-0.339782	0.358	0.401	0.0761590938819449
Cardiomyocyte progenitors	ENSSSCG00000039544	2.99340502832927e-06	-0.339516	0.762	0.753	0.0822168625080917
Cardiomyocyte progenitors	NAP1L1	4.87696162578537e-06	-0.359676	0.346	0.387	0.133950628013821
Cardiomyocyte progenitors	RPL27	5.73807636412964e-06	-0.348226	0.575	0.573	0.157602005417185
Cardiomyocyte progenitors	ENSSSCG00000044813	8.88150980658813e-06	-0.385988	0.504	0.502	0.243939548347749
Cardiomyocyte progenitors	EIF4G2	1.06913053279496e-05	-0.377994	0.305	0.343	0.293647392137465
Cardiomyocyte progenitors	MED13L	1.09199965062137e-05	-0.482115	0.239	0.279	0.299928624039666
Cardiomyocyte progenitors	PSMB4	1.60233606398514e-05	0.271175684650997	0.363	0.322	0.440097623334159
Cardiomyocyte progenitors	SELENOF	2.18173016455346e-05	0.323008723957456	0.287	0.249	0.599234006996254
Cardiomyocyte progenitors	YWHAZ	2.21189767496121e-05	-0.44515	0.291	0.326	0.607519815404846
Cardiomyocyte progenitors	CLTC	2.47355884604098e-05	-0.365824	0.266	0.306	0.679387672653614
Cardiomyocyte progenitors	ENSSSCG00000028035	2.89435835193973e-05	-0.343534	0.216	0.257	0.794964464943768
Cardiomyocyte progenitors	CANX	2.98483248188863e-05	-0.397405	0.307	0.341	0.819814089475531
Cardiomyocyte progenitors	PRRC2C	3.93016186596786e-05	-0.397061	0.3	0.335	1
Cardiomyocyte progenitors	ENSSSCG00000039582	4.05887630718825e-05	0.302507408747344	0.253	0.215	1
Cardiomyocyte progenitors	PRPF40A	6.3353836864447e-05	-0.268807	0.268	0.31	1
Cardiomyocyte progenitors	FN1	6.70256206630119e-05	-1.25754	0.308	0.304	1
Cardiomyocyte progenitors	C6orf62	0.000107435594166298	-0.285193	0.221	0.258	1
Cardiomyocyte progenitors	RPL22	0.000163438593064251	-0.342604	0.585	0.564	1
Cardiomyocyte progenitors	RNPS1	0.000309472835468864	0.267300927806287	0.285	0.251	1
Cardiomyocyte progenitors	ST13	0.000318009508557558	-0.284574	0.328	0.362	1
Cardiomyocyte progenitors	U2SURP	0.000392665673171482	-0.404963	0.235	0.265	1
Cardiomyocyte progenitors	CFDP1	0.000443930854120344	-0.326988	0.272	0.303	1
Cardiomyocyte progenitors	ENSSSCG00000020830	0.000463966752219773	-0.289354	0.495	0.503	1
Cardiomyocyte progenitors	EEF1D	0.000559345080261559	-0.27227	0.268	0.298	1
Cardiomyocyte progenitors	UBE2D3	0.000799825764597222	-0.293068	0.267	0.297	1
Cardiomyocyte progenitors	RPS27L	0.000934850333856016	-0.409034	0.221	0.25	1
Cardiomyocyte progenitors	ENSSSCG00000039506	0.000991476789775257	-0.266873	0.516	0.533	1
Cardiomyocyte progenitors	ENSSSCG00000027675	0.00212468549960943	-0.402393	0.273	0.298	1
Cardiomyocyte progenitors	SON	0.00224174704324884	-0.275784	0.465	0.486	1
Cardiomyocyte progenitors	ENSSSCG00000009327	0.00299956290255055	-0.340624	0.559	0.562	1
Cardiomyocyte progenitors	HMGB2	0.00335960091757215	-0.441119	0.324	0.276	1
Cardiomyocyte progenitors	KMT2E	0.00478591532759263	-0.382605	0.303	0.323	1
Cardiomyocyte progenitors	NPM1	0.00574038436449742	-0.271495	0.446	0.454	1
Cardiomyocyte progenitors	TXNIP	0.00796546137796427	-0.28024	0.419	0.366	1
Cardiomyocyte progenitors	GABARAPL2	0.009009412460224	-0.333328	0.236	0.257	1
Cardiomyocyte progenitors	SLTM	0.00951419128111134	-0.269583	0.235	0.26	1
Cardiomyocyte progenitors	ENSSSCG00000004970	0.0420495938237363	-0.309462	0.857	0.813	1
Cardiomyocyte progenitors	NANS	0.0447655524717416	-0.320382	0.421	0.429	1
Cardiomyocyte progenitors	ISCU	0.0515052598298128	-0.385985	0.242	0.252	1
Cardiomyocyte progenitors	RDX	0.0639779497207305	-0.426513	0.288	0.293	1
Cardiomyocyte progenitors	CPEB4	0.129530210724744	-0.376717	0.254	0.227	1
Cardiomyocyte progenitors	ZBTB20	0.151786142779233	-0.335	0.337	0.339	1
Cardiomyocyte progenitors	CD81	0.182271439634674	-0.314121	0.341	0.335	1
Cardiomyocyte progenitors	CST3	0.206406782625409	-1.6925	0.352	0.33	1
Cardiomyocyte progenitors	SETD5	0.258313811278239	-0.307584	0.249	0.253	1
Cardiomyocyte progenitors	SOD1	0.266957040791628	-0.447209	0.283	0.279	1
Cardiomyocyte progenitors	GSN	0.340501017515654	-0.299272	0.364	0.34	1
Cardiomyocyte progenitors	COX6A1	0.416903251906126	-0.256491	0.337	0.337	1
Cardiomyocyte progenitors	UBE2H	0.530908129041405	-0.317943	0.268	0.266	1
Cardiomyocyte progenitors	RORA	0.910415393784864	-0.380058	0.254	0.244	1
Cardiomyocyte progenitors	TPM4	0.969679744954456	-0.387099	0.277	0.263	1
Mature cardiomyocytes	MYH7	0	2.10042022181079	0.901	0.125	0
Mature cardiomyocytes	RYR2	0	4.33378286539694	0.798	0.117	0
Mature cardiomyocytes	NEBL	0	3.99241191018849	0.813	0.132	0
Mature cardiomyocytes	SLC8A1	0	3.0350340175929	0.838	0.178	0
Mature cardiomyocytes	SORBS2	0	3.34585567558268	0.796	0.138	0
Mature cardiomyocytes	ACTN2	0	3.21736726340669	0.751	0.107	0
Mature cardiomyocytes	PDE3A	0	4.24971155319671	0.756	0.122	0
Mature cardiomyocytes	TNNI3	0	2.53454665442273	0.736	0.108	0
Mature cardiomyocytes	ANKRD1	0	4.06788069600716	0.69	0.062	0
Mature cardiomyocytes	CACNB2	0	3.46255522682997	0.721	0.104	0
Mature cardiomyocytes	MYOZ2	0	3.55422648616081	0.684	0.073	0
Mature cardiomyocytes	PCDH7	0	3.4321542680484	0.746	0.135	0
Mature cardiomyocytes	CDH2	0	3.08852892726512	0.734	0.124	0
Mature cardiomyocytes	MLIP	0	3.26646575588314	0.712	0.108	0
Mature cardiomyocytes	PDLIM5	0	2.99608200284541	0.741	0.157	0
Mature cardiomyocytes	ENSSSCG00000040109	0	3.64404756922441	0.663	0.083	0
Mature cardiomyocytes	SORBS1	0	3.65299130163147	0.714	0.136	0
Mature cardiomyocytes	NEXN	0	2.8678075393543	0.745	0.17	0
Mature cardiomyocytes	FHL2	0	4.03130595789048	0.644	0.084	0
Mature cardiomyocytes	DMD	0	2.12393784747173	0.774	0.221	0
Mature cardiomyocytes	MYL2	0	1.86849579793963	0.662	0.113	0
Mature cardiomyocytes	CTNNA3	0	3.23914891868996	0.835	0.297	0
Mature cardiomyocytes	FHOD3	0	3.04694708799521	0.654	0.117	0
Mature cardiomyocytes	RCAN2	0	3.90130598329801	0.604	0.067	0
Mature cardiomyocytes	CDH13	0	3.02418195057968	0.659	0.131	0
Mature cardiomyocytes	ENSSSCG00000010212	0	2.81805168463308	0.739	0.212	0
Mature cardiomyocytes	ABLIM1	0	3.03442956452989	0.771	0.263	0
Mature cardiomyocytes	TNNT2	0	2.11225573252554	0.586	0.09	0
Mature cardiomyocytes	CD36	0	2.76477783874399	0.64	0.15	0
Mature cardiomyocytes	CAMK2D	0	2.78451376538013	0.716	0.236	0
Mature cardiomyocytes	MYOM1	0	2.77493	0.568	0.1	0
Mature cardiomyocytes	ENSSSCG00000010626	0	3.15710584015679	0.518	0.066	0
Mature cardiomyocytes	PDE4DIP	0	2.23757710214171	0.596	0.146	0
Mature cardiomyocytes	MYBPC3	0	2.70558293833053	0.51	0.064	0
Mature cardiomyocytes	DACH1	0	3.03961	0.542	0.097	0
Mature cardiomyocytes	PPM1E	0	3.64445127318981	0.506	0.063	0
Mature cardiomyocytes	MSRB3	0	2.72358255912122	0.539	0.104	0
Mature cardiomyocytes	LPL	0	3.3803449023741	0.5	0.066	0
Mature cardiomyocytes	TECRL	0	3.8701125887083	0.47	0.037	0
Mature cardiomyocytes	ATP2A2	0	2.1386819990184	0.622	0.192	0
Mature cardiomyocytes	RBPMS	0	2.92198497766892	0.561	0.137	0
Mature cardiomyocytes	LMO7	0	2.94294359506581	0.523	0.103	0
Mature cardiomyocytes	CCDC141	0	3.41360637535307	0.477	0.062	0
Mature cardiomyocytes	ENSSSCG00000015747	0	2.75596343354796	0.518	0.104	0
Mature cardiomyocytes	SLC16A7	0	3.40872562185036	0.489	0.084	0
Mature cardiomyocytes	AKAP6	0	2.45314642246315	0.51	0.118	0
Mature cardiomyocytes	NRAP	0	3.22894797502688	0.449	0.061	0
Mature cardiomyocytes	CRYBG3	0	3.41569487913143	0.444	0.064	0
Mature cardiomyocytes	MAP3K5	0	3.02437896500647	0.48	0.103	0
Mature cardiomyocytes	ENSSSCG00000038455	0	3.06725710719028	0.434	0.058	0
Mature cardiomyocytes	KCNJ3	0	3.70034348027793	0.403	0.041	0
Mature cardiomyocytes	SYNPO2	0	3.14641850750986	0.425	0.07	0
Mature cardiomyocytes	TSPAN12	0	3.70058448809546	0.376	0.044	0
Mature cardiomyocytes	PTGER3	0	2.90060146621468	0.407	0.075	0
Mature cardiomyocytes	NCEH1	0	3.14905956249015	0.399	0.078	0
Mature cardiomyocytes	MYOCD	0	3.56138574021563	0.347	0.035	0
Mature cardiomyocytes	ENSSSCG00000027725	0	3.27460938739924	0.358	0.048	0
Mature cardiomyocytes	LRRC2	0	3.38477645144511	0.353	0.046	0
Mature cardiomyocytes	ESRRG	0	3.06350996799285	0.374	0.072	0
Mature cardiomyocytes	PKP2	0	3.22626157198663	0.344	0.049	0
Mature cardiomyocytes	ENSSSCG00000021656	0	3.6193048571619	0.329	0.042	0
Mature cardiomyocytes	CORIN	0	3.01099189074048	0.324	0.048	0
Mature cardiomyocytes	PYGB	0	3.04791335181021	0.33	0.056	0
Mature cardiomyocytes	ENSSSCG00000046589	0	3.56388521388297	0.299	0.032	0
Mature cardiomyocytes	ZNF804B	0	3.33528943449689	0.303	0.043	0
Mature cardiomyocytes	ENSSSCG00000050303	0	4.11448704463267	0.275	0.019	0
Mature cardiomyocytes	CHRM2	0	3.2466866024847	0.28	0.035	0
Mature cardiomyocytes	LMOD2	0	3.51519258031008	0.267	0.028	0
Mature cardiomyocytes	TRIM55	0	2.93085679969624	0.276	0.04	0
Mature cardiomyocytes	LARGE1	4.66153617584971e-303	2.74308614563954	0.428	0.096	1.28033752605888e-298
Mature cardiomyocytes	DLC1	7.594122543544e-293	1.94614125820748	0.666	0.223	2.08580169780979e-288
Mature cardiomyocytes	ENSSSCG00000004489	1.00326268769021e-289	-2.26048	0.548	0.912	2.75556129800992e-285
Mature cardiomyocytes	ZFPM2	3.73658211246075e-289	2.0412118076822	0.597	0.18	1.02628964300847e-284
Mature cardiomyocytes	RRAD	1.01672427035819e-278	2.85205039933815	0.283	0.047	2.79253488096579e-274
Mature cardiomyocytes	PPP1R12B	1.84728899148029e-275	2.8916369908609	0.363	0.076	5.07376394399977e-271
Mature cardiomyocytes	SLC9B2	2.80960381387038e-268	3.06391332534707	0.273	0.045	7.71685783517637e-264
Mature cardiomyocytes	THRB	4.4363427083244e-263	2.32556895593484	0.517	0.151	1.21848588826838e-258
Mature cardiomyocytes	RPS29	8.60886295500635e-262	-3.14283	0.269	0.767	2.36451029922204e-257
Mature cardiomyocytes	PTMA	1.2101372335162e-260	-2.62651	0.463	0.85	3.32376292557561e-256
Mature cardiomyocytes	RPS12	2.27523530915296e-260	-2.72612	0.407	0.83	6.24916130011951e-256
Mature cardiomyocytes	RPS28	3.58677464535099e-259	-2.6953	0.396	0.819	9.85143524092104e-255
Mature cardiomyocytes	SOX6	3.9107982158918e-259	1.84948359032088	0.62	0.205	1.07413983797684e-254
Mature cardiomyocytes	HOMER1	1.90704700704102e-257	2.65317499329855	0.401	0.095	5.23789530953886e-253
Mature cardiomyocytes	PRR16	2.91686805526901e-256	2.70196302748223	0.294	0.054	8.01146980060186e-252
Mature cardiomyocytes	ABCC9	5.21452693201531e-256	2.62718744388871	0.368	0.081	1.43222196714732e-251
Mature cardiomyocytes	ENSSSCG00000033310	4.18336196032525e-255	-3.01323	0.173	0.727	1.14900219602293e-250
Mature cardiomyocytes	OPN4	2.30106288666701e-254	2.21430152004828	0.362	0.077	6.3200993245196e-250
Mature cardiomyocytes	ATP6	1.60977378482106e-250	-1.87786	0.833	0.971	4.42140467738952e-246
Mature cardiomyocytes	PPARGC1A	5.12701372669304e-248	2.5261057646382	0.411	0.102	1.40818559017351e-243
Mature cardiomyocytes	ENSSSCG00000003042	3.76487981506073e-247	-2.6806	0.333	0.79	1.03406189000458e-242
Mature cardiomyocytes	COX3	2.32784242962068e-246	-1.87377	0.732	0.961	6.39365201719615e-242
Mature cardiomyocytes	PDE4D	1.149317881532e-244	2.0090664522377	0.881	0.669	3.15671649341578e-240
Mature cardiomyocytes	RPS23	3.24342995640038e-243	-3.03567	0.228	0.734	8.90840471824928e-239
Mature cardiomyocytes	ENSSSCG00000034617	1.63815137717086e-242	-2.90019	0.255	0.75	4.49934657253747e-238
Mature cardiomyocytes	RPS8	3.16767765206272e-242	-2.60145	0.405	0.815	8.70034343915547e-238
Mature cardiomyocytes	RPS17	5.16748608161788e-242	-2.70513	0.273	0.764	1.41930172717717e-237
Mature cardiomyocytes	SYVN1	1.09137925673473e-241	-2.99219	0.145	0.7	2.99758226654762e-237
Mature cardiomyocytes	RPL11	5.25696321993768e-240	-2.69358	0.249	0.752	1.44387751798808e-235
Mature cardiomyocytes	ENSSSCG00000014569	6.22137004971337e-240	-2.70184	0.207	0.737	1.70876149785427e-235
Mature cardiomyocytes	ENSSSCG00000004207	6.64053478095104e-240	1.76765607783852	0.577	0.19	1.82388928293601e-235
Mature cardiomyocytes	RPL37	1.57373260131118e-238	-2.6729	0.306	0.775	4.32241396276128e-234
Mature cardiomyocytes	ENSSSCG00000041050	2.70305355995059e-238	2.16304	0.861	0.711	7.42420690776029e-234
Mature cardiomyocytes	ENSSSCG00000034448	4.93260886576186e-237	-2.66796	0.297	0.773	1.35479035107015e-232
Mature cardiomyocytes	ENSSSCG00000020725	7.17364548053571e-237	-3.01307	0.141	0.693	1.97031346768394e-232
Mature cardiomyocytes	RPS16	1.23780405881748e-235	-2.82706	0.211	0.731	3.39975262794809e-231
Mature cardiomyocytes	SLC44A5	3.43259400380744e-234	2.90949356566755	0.28	0.053	9.42796269085752e-230
Mature cardiomyocytes	IGF1R	6.78952458384965e-234	2.34862530604505	0.532	0.177	1.86481082220015e-229
Mature cardiomyocytes	RPLP2	1.4240999680474e-233	-2.69353	0.285	0.762	3.91143297223898e-229
Mature cardiomyocytes	CKM	2.10531045504916e-233	1.5313603167291	0.357	0.078	5.78244569583803e-229
Mature cardiomyocytes	ACTC1	6.58773971744651e-233	1.2686751277569	0.5	0.141	1.80938859079386e-228
Mature cardiomyocytes	RPL23	6.60641128590632e-233	-2.80512	0.256	0.745	1.81451692378703e-228
Mature cardiomyocytes	ENSSSCG00000008150	6.81084065217379e-233	2.73765652859736	0.252	0.044	1.87066549352605e-228
Mature cardiomyocytes	SAMD12	7.57402966409928e-233	2.83002319490186	0.261	0.047	2.08028298754151e-228
Mature cardiomyocytes	RPS18	1.03338510794579e-231	-2.78663	0.278	0.751	2.83829553748391e-227
Mature cardiomyocytes	ENSSSCG00000031088	6.45857476153925e-231	-2.42571	0.336	0.789	1.77391214400437e-226
Mature cardiomyocytes	INPP4B	8.80701073541005e-231	2.26404542817858	0.48	0.142	2.41893356858773e-226
Mature cardiomyocytes	DTNA	2.19028049719555e-230	2.13104304768079	0.377	0.089	6.0158244135973e-226
Mature cardiomyocytes	ENSSSCG00000048856	2.46549233111287e-230	2.04248969204361	0.985	0.945	6.77172123663461e-226
Mature cardiomyocytes	RPS20	7.87913471696031e-230	-2.48083	0.363	0.796	2.16408314136032e-225
Mature cardiomyocytes	RPL38	2.3719960594994e-228	-3.01571	0.146	0.68	6.51492437702104e-224
Mature cardiomyocytes	SGCD	2.5054803808312e-228	2.12728022915274	0.433	0.116	6.88155241399097e-224
Mature cardiomyocytes	PLEKHM3	1.51036307638277e-227	2.75476710807047	0.267	0.049	4.14836322559291e-223
Mature cardiomyocytes	RPS3	1.93669274449293e-226	-2.362	0.305	0.777	5.31932029202427e-222
Mature cardiomyocytes	DYNC1I1	8.63177815949425e-225	2.59838191557291	0.381	0.095	2.37080418928669e-220
Mature cardiomyocytes	TPT1	2.88493390276027e-224	-1.77912	0.606	0.921	7.92375945732136e-220
Mature cardiomyocytes	MYL3	2.45645659383256e-222	1.62349784368329	0.341	0.075	6.7469036806205e-218
Mature cardiomyocytes	RPS6	5.19054523746863e-221	-2.33349	0.296	0.766	1.42563515492313e-216
Mature cardiomyocytes	TENM3	7.87923041161369e-221	2.06362260513921	0.474	0.141	2.16410942485382e-216
Mature cardiomyocytes	ASB4	3.43886636798274e-219	2.62539503691849	0.256	0.047	9.44519036630139e-215
Mature cardiomyocytes	RPL26	6.70448179890991e-219	-2.77678	0.157	0.687	1.84145297088859e-214
Mature cardiomyocytes	ENSSSCG00000004970	9.10172764907369e-219	-2.16879	0.401	0.815	2.49988051609458e-214
Mature cardiomyocytes	RPL4	6.43950055461114e-217	-2.28871	0.252	0.749	1.7686732223295e-212
Mature cardiomyocytes	RACK1	1.04943901423668e-216	-2.63604	0.16	0.69	2.88238919650247e-212
Mature cardiomyocytes	ENSSSCG00000017509	1.6298980974969e-215	-2.77727	0.148	0.675	4.47667811458499e-211
Mature cardiomyocytes	ENSSSCG00000038561	2.97460962153291e-215	1.34614219689131	0.35	0.078	8.1700627865023e-211
Mature cardiomyocytes	CSRP3	6.57921749901955e-215	1.95848455577527	0.283	0.056	1.80704787828071e-210
Mature cardiomyocytes	GRK5	4.18622691418742e-212	2.47596355890949	0.386	0.102	1.14978908425072e-207
Mature cardiomyocytes	ENSSSCG00000031838	2.29545917100412e-211	-3.25697	0.133	0.645	6.30470815907992e-207
Mature cardiomyocytes	RPL5	3.9341170722244e-211	-2.62214	0.172	0.687	1.08054459505715e-206
Mature cardiomyocytes	SLMAP	1.40536787911724e-209	2.21445442660894	0.51	0.173	3.8599834167834e-205
Mature cardiomyocytes	JPH1	7.58855167509551e-209	2.42933554617224	0.26	0.05	2.08427160308173e-204
Mature cardiomyocytes	ENSSSCG00000009303	3.0360031396067e-208	-2.88913	0.127	0.645	8.33868622324377e-204
Mature cardiomyocytes	ERBB4	3.69514051831096e-208	1.93714998551182	0.354	0.085	1.01490729475929e-203
Mature cardiomyocytes	ENSSSCG00000040273	4.66396544657705e-208	-2.86342	0.145	0.659	1.28100474955685e-203
Mature cardiomyocytes	ENSSSCG00000030849	1.19443413437176e-207	-2.96476	0.129	0.645	3.28063279346548e-203
Mature cardiomyocytes	ENSSSCG00000035904	1.86729535463161e-207	-2.63572	0.167	0.676	5.12871342103118e-203
Mature cardiomyocytes	RPS13	9.86775611184352e-207	-2.81841	0.145	0.658	2.71027789367894e-202
Mature cardiomyocytes	ARHGEF28	2.08854558899057e-206	2.65904421745271	0.308	0.069	5.7363993147215e-202
Mature cardiomyocytes	RPL32	1.81767802511034e-204	-2.86773	0.131	0.642	4.99243446376805e-200
Mature cardiomyocytes	ENSSSCG00000012119	1.72182453243708e-202	-3.44329	0.321	0.725	4.72916326079168e-198
Mature cardiomyocytes	PCGF5	5.62041198890869e-202	2.76476211268444	0.4	0.115	1.54370235687366e-197
Mature cardiomyocytes	RPS15A	1.64574326108831e-199	-3.13926	0.113	0.618	4.52019844090516e-195
Mature cardiomyocytes	ENSSSCG00000036716	1.82205101478314e-197	-2.64032	0.161	0.66	5.00444531720338e-193
Mature cardiomyocytes	RPS11	2.48340434427601e-196	-2.61917	0.146	0.656	6.82091837198849e-192
Mature cardiomyocytes	RPL8	5.4539531888608e-196	-2.55532	0.153	0.657	1.49798278285251e-191
Mature cardiomyocytes	RETREG1	6.35822563355502e-195	2.03299368010879	0.426	0.127	1.74635025251222e-190
Mature cardiomyocytes	RPL7	3.88823648251807e-194	-2.76232	0.124	0.628	1.06794303228841e-189
Mature cardiomyocytes	RPL17-C18orf32	1.12187122375171e-193	-2.37083	0.18	0.679	3.08133150315643e-189
Mature cardiomyocytes	ENSSSCG00000035080	1.17303755378193e-193	-2.81773	0.143	0.636	3.22186494521744e-189
Mature cardiomyocytes	PDE7A	3.79164064346377e-193	2.47578844145432	0.346	0.09	1.04141201913376e-188
Mature cardiomyocytes	ENSSSCG00000006081	1.19238815225048e-192	-3.04283	0.126	0.614	3.27501329897116e-188
Mature cardiomyocytes	ENSSSCG00000018063	3.56360753733076e-191	-1.34972	0.948	0.984	9.78780446203266e-187
Mature cardiomyocytes	TMEM164	4.2051271349006e-190	2.75791604047425	0.264	0.056	1.1549802188718e-185
Mature cardiomyocytes	NR3C2	5.3203961151746e-189	2.33875129392361	0.331	0.083	1.46129999699385e-184
Mature cardiomyocytes	TACC2	1.11736769225544e-187	2.37784154605048	0.305	0.071	3.0689621035488e-183
Mature cardiomyocytes	MITF	5.15572309778552e-185	2.36059068811403	0.391	0.115	1.41607090603777e-180
Mature cardiomyocytes	ENSSSCG00000008170	5.15782171077416e-185	-2.40731	0.175	0.654	1.41664731108123e-180
Mature cardiomyocytes	ENSSSCG00000039544	1.22896054674304e-184	-1.97534	0.309	0.755	3.37546303768443e-180
Mature cardiomyocytes	TENM2	1.23895582263042e-184	2.59069479940363	0.342	0.091	3.4029160624367e-180
Mature cardiomyocytes	RPL6	1.52446478036849e-184	-2.59278	0.158	0.638	4.18709496576011e-180
Mature cardiomyocytes	ENSSSCG00000022331	2.14524811270033e-184	2.45612287956915	0.274	0.06	5.89213846634272e-180
Mature cardiomyocytes	KIF26B	2.19446445718977e-182	2.36827346850411	0.319	0.08	6.02731607811741e-178
Mature cardiomyocytes	RPL34	2.11427644853923e-180	-2.88936	0.128	0.602	5.80707169355785e-176
Mature cardiomyocytes	RPS15	4.27876594057415e-180	-2.96885	0.131	0.599	1.1752058532381e-175
Mature cardiomyocytes	ENSSSCG00000033697	4.9758457248724e-178	-1.68051	0.376	0.802	1.36666578679345e-173
Mature cardiomyocytes	RPS4X	6.94353372795042e-178	-2.57585	0.154	0.628	1.90711097371886e-173
Mature cardiomyocytes	RPL10	9.41352488816975e-178	-2.66053	0.158	0.625	2.5855187457847e-173
Mature cardiomyocytes	MBD5	6.88372701721419e-177	2.14943909813186	0.474	0.166	1.89068446254805e-172
Mature cardiomyocytes	UBB	1.42233128889273e-176	-1.7584	0.317	0.776	3.90657511807276e-172
Mature cardiomyocytes	RPS25	7.05443519107444e-176	-3.06355	0.101	0.573	1.9375711695805e-171
Mature cardiomyocytes	SAMD4A	3.31302184590353e-175	2.21394836688227	0.41	0.127	9.09954580195864e-171
Mature cardiomyocytes	ENSSSCG00000036350	1.04700719581823e-174	-1.75918	0.331	0.778	2.87570996403435e-170
Mature cardiomyocytes	ENSSSCG00000009125	2.48237350447e-174	1.96514752441626	0.438	0.143	6.8180870673773e-170
Mature cardiomyocytes	RPSA	8.26431484386995e-174	-2.67902	0.144	0.608	2.26987671501732e-169
Mature cardiomyocytes	COX2	1.18251783990385e-173	-1.93214	0.274	0.743	3.24790349907991e-169
Mature cardiomyocytes	QKI	5.27546381026856e-173	2.05453629849509	0.597	0.274	1.44895889012836e-168
Mature cardiomyocytes	EEF1B2	7.65776715127855e-173	-3.27052	0.094	0.559	2.10328232577017e-168
Mature cardiomyocytes	MYPN	1.13422303356254e-172	1.96602132866637	0.253	0.054	3.11525698398287e-168
Mature cardiomyocytes	RPL35	2.29184983131586e-172	-3.06861	0.101	0.564	6.29479474669214e-168
Mature cardiomyocytes	EFNA5	4.94241706732018e-170	1.97023059989095	0.386	0.114	1.35748427171016e-165
Mature cardiomyocytes	RPL27	1.30012028037481e-166	-2.72317	0.111	0.574	3.57091036207746e-162
Mature cardiomyocytes	RPS3A	5.46188983989906e-163	-2.69826	0.132	0.58	1.50016266342667e-158
Mature cardiomyocytes	HSP90AA1	2.81541487898422e-161	-2.11433	0.241	0.69	7.73281850661805e-157
Mature cardiomyocytes	HSD11B1L	1.92275229624926e-159	-2.71505	0.116	0.566	5.2810314568782e-155
Mature cardiomyocytes	ACSS3	4.41736759108291e-158	1.90586111252966	0.537	0.222	1.21327418256683e-153
Mature cardiomyocytes	TMSB10	7.73676231711189e-156	-2.7648	0.216	0.634	2.12497913801795e-151
Mature cardiomyocytes	PTPRM	1.78084680234999e-155	1.7972811670927	0.521	0.211	4.89127382733449e-151
Mature cardiomyocytes	ENSSSCG00000036052	2.47174969811299e-155	0.813980585003964	0.392	0.113	6.78890772083714e-151
Mature cardiomyocytes	ENSSSCG00000016737	9.12029566617862e-155	-2.60308	0.137	0.577	2.50498040767262e-150
Mature cardiomyocytes	ENSSSCG00000033019	2.43118717707084e-154	-2.85639	0.104	0.542	6.67749870054278e-150
Mature cardiomyocytes	ENSSSCG00000001229	6.24852295199248e-153	-3.63746	0.171	0.58	1.71621931399425e-148
Mature cardiomyocytes	NAV2	7.49374922684725e-153	2.09336938018296	0.352	0.106	2.05823316264586e-148
Mature cardiomyocytes	B2M	1.09653398052878e-152	-3.32642	0.185	0.597	3.01174023092035e-148
Mature cardiomyocytes	HSP90AB1	7.93262518633079e-152	-2.82087	0.107	0.54	2.17877483367762e-147
Mature cardiomyocytes	PTPN4	1.06548590284793e-151	2.00586737675323	0.412	0.141	2.92646358076214e-147
Mature cardiomyocytes	SLC25A12	1.17862798038716e-151	2.33490255779753	0.38	0.125	3.23721961093137e-147
Mature cardiomyocytes	PAM	1.25659726120546e-149	1.92397983931519	0.451	0.165	3.45137003762693e-145
Mature cardiomyocytes	RPL15	2.19777788054577e-147	-2.52302	0.117	0.551	6.03641672670701e-143
Mature cardiomyocytes	RPS21	3.16644112349881e-147	-3.32183	0.072	0.494	8.69694718980184e-143
Mature cardiomyocytes	NUDT3	4.50622329299453e-146	-1.65659	0.274	0.704	1.23767928965388e-141
Mature cardiomyocytes	RPS9	1.61382704718396e-145	-2.53946	0.127	0.552	4.43253736779546e-141
Mature cardiomyocytes	ROR1	1.67835430423866e-145	2.09405536740829	0.319	0.092	4.6097679320219e-141
Mature cardiomyocytes	RNF150	8.09944411184594e-145	2.11549823567186	0.309	0.088	2.22459331975961e-140
Mature cardiomyocytes	RPL28	1.26372646270529e-144	-3.27549	0.074	0.491	3.47095110246634e-140
Mature cardiomyocytes	COX1	3.85166880775786e-144	-1.16112	0.83	0.974	1.05789935473878e-139
Mature cardiomyocytes	TNNC1	5.78334565677048e-144	1.46953634886571	0.27	0.067	1.58845371808858e-139
Mature cardiomyocytes	ENSSSCG00000013889	1.1299076568906e-142	-2.43516	0.127	0.552	3.10340437041572e-138
Mature cardiomyocytes	SLC25A6	1.27275532380277e-142	-2.00923	0.201	0.628	3.49574977235668e-138
Mature cardiomyocytes	RPL22	1.20335670630743e-141	-2.28909	0.14	0.566	3.30513952954397e-137
Mature cardiomyocytes	TUBA1B	8.38054247420228e-141	-1.81041	0.261	0.687	2.3017997959644e-136
Mature cardiomyocytes	OBSCN	1.76806578326467e-140	1.9258506746301	0.268	0.068	4.85616948031474e-136
Mature cardiomyocytes	RBFOX1	4.02150311945849e-140	1.70872534134537	0.386	0.129	1.10454604679047e-135
Mature cardiomyocytes	LRRFIP2	5.9391514935998e-140	2.05266577937331	0.367	0.12	1.63124734923212e-135
Mature cardiomyocytes	ENOX1	7.17456943306324e-140	2.19172171235184	0.293	0.081	1.97056724048515e-135
Mature cardiomyocytes	TRPM7	1.31212139348389e-139	1.98190559403093	0.505	0.221	3.60387261934287e-135
Mature cardiomyocytes	ENSSSCG00000033262	2.58499864278245e-139	-2.41092	0.145	0.559	7.09995727226627e-135
Mature cardiomyocytes	ND3	3.51673476250682e-139	-1.9254	0.228	0.652	9.65906369870123e-135
Mature cardiomyocytes	PRKN	5.70943201114927e-139	1.97135798204366	0.378	0.127	1.56815259618226e-134
Mature cardiomyocytes	EEF2	5.87815046179049e-139	-2.27803	0.127	0.553	1.61449280583538e-134
Mature cardiomyocytes	FILIP1	2.67846130430064e-137	1.7715048337065	0.361	0.115	7.35666181839214e-133
Mature cardiomyocytes	RPL24	3.40891595092753e-136	-1.97052	0.167	0.588	9.36292855081757e-132
Mature cardiomyocytes	ND2	5.35514492735818e-136	-1.48093	0.353	0.76	1.4708441057482e-131
Mature cardiomyocytes	PHLDB2	1.61251229241618e-135	2.02977345131613	0.399	0.144	4.42892626235028e-131
Mature cardiomyocytes	PTPRK	2.5902682387961e-135	1.91788642175721	0.419	0.156	7.11443074467737e-131
Mature cardiomyocytes	ND4	4.47434307274047e-135	-1.3684	0.726	0.916	1.2289230683589e-130
Mature cardiomyocytes	ENSSSCG00000025928	1.41299192481422e-134	-2.60999	0.108	0.516	3.88092362069474e-130
Mature cardiomyocytes	ENSSSCG00000012427	1.87790044446918e-134	-2.88585	0.103	0.503	5.15784136077905e-130
Mature cardiomyocytes	ND5	3.81702828087903e-134	-1.52553	0.269	0.694	1.04838498762624e-129
Mature cardiomyocytes	STPG4	5.80694809284348e-133	-2.45949	0.127	0.534	1.59493636318039e-128
Mature cardiomyocytes	ENSSSCG00000044813	6.20091736710735e-133	-2.59196	0.101	0.504	1.70314396404971e-128
Mature cardiomyocytes	PALLD	8.15162971140657e-133	1.71021721996906	0.412	0.149	2.23892661653493e-128
Mature cardiomyocytes	ENSSSCG00000017202	1.43440228431457e-132	-2.44725	0.145	0.549	3.93972931409839e-128
Mature cardiomyocytes	ENSSSCG00000011272	9.99709367724981e-130	-2.61818	0.102	0.502	2.74580174939343e-125
Mature cardiomyocytes	CLIC5	1.60860998156871e-128	2.3305051854195	0.3	0.091	4.41820817537662e-124
Mature cardiomyocytes	ATP8B1	3.92835829755494e-127	2.43318641330276	0.255	0.069	1.07896289000644e-122
Mature cardiomyocytes	HDAC9	1.11129893145216e-125	1.72336664736209	0.371	0.128	3.05229364512651e-121
Mature cardiomyocytes	ENSSSCG00000024974	1.34681247039265e-125	-2.73962	0.09	0.48	3.69915513118044e-121
Mature cardiomyocytes	ENSSSCG00000010190	6.90054991757073e-122	0.715932375942158	0.29	0.082	1.89530504035998e-117
Mature cardiomyocytes	NPM1	1.37250329592233e-121	-2.95429	0.078	0.456	3.76971755258026e-117
Mature cardiomyocytes	GAREM1	2.81815379073125e-121	2.1357417396995	0.296	0.09	7.74034120162246e-117
Mature cardiomyocytes	RPL3	2.18458643110949e-120	-2.47878	0.098	0.481	6.00018509168532e-116
Mature cardiomyocytes	SERF2	9.8461234791753e-120	-2.12948	0.148	0.537	2.70433627479029e-115
Mature cardiomyocytes	RBFOX2	2.8053621101985e-119	1.81691908522738	0.461	0.197	7.7052075718712e-115
Mature cardiomyocytes	ENSSSCG00000047605	2.92589416769507e-118	2.25788078257774	0.353	0.127	8.03626092099128e-114
Mature cardiomyocytes	FRY	6.96731657315977e-117	1.81110253853473	0.324	0.106	1.91364316998406e-112
Mature cardiomyocytes	UBE2E2	1.91352282600085e-116	1.59234926630889	0.418	0.162	5.25568179389394e-112
Mature cardiomyocytes	TPM3	2.67535004886383e-116	-3.02708	0.072	0.44	7.3481164442094e-112
Mature cardiomyocytes	RPLP0	2.76880873322308e-116	-1.71211	0.199	0.592	7.60481006667051e-112
Mature cardiomyocytes	FANCE	1.62654977462384e-114	-2.19303	0.116	0.494	4.46748161098185e-110
Mature cardiomyocytes	GCK	1.51353483663475e-112	1.24196718498708	0.3	0.095	4.15707478230099e-108
Mature cardiomyocytes	RPL29	7.19229811318269e-112	-2.75562	0.072	0.432	1.97543659976676e-107
Mature cardiomyocytes	SERBP1	2.37599701834143e-111	-2.10617	0.132	0.504	6.52591341057658e-107
Mature cardiomyocytes	ZNF521	2.02254205262039e-109	1.79644952166003	0.295	0.094	5.55511400172716e-105
Mature cardiomyocytes	ENSSSCG00000014540	7.93773182847011e-109	-1.56066	0.404	0.762	2.1801774240076e-104
Mature cardiomyocytes	RPS5	3.76518770604329e-108	-2.36933	0.114	0.471	1.03414645534185e-103
Mature cardiomyocytes	ENSA	1.26615483098918e-106	-2.44468	0.092	0.45	3.47762085879487e-102
Mature cardiomyocytes	TMBIM6	5.04919896473234e-106	-2.18879	0.107	0.468	1.38681298765339e-101
Mature cardiomyocytes	CYTB	1.06643427068157e-105	-1.27673	0.639	0.872	2.92906836785401e-101
Mature cardiomyocytes	DNAJB4	1.36339698822382e-105	2.09885479586988	0.389	0.161	3.74470616785555e-101
Mature cardiomyocytes	RPL36A-HNRNPH2	3.12405001882623e-104	-2.79653	0.08	0.422	8.58051578170811e-100
Mature cardiomyocytes	PABPC1	1.69524757561081e-103	-2.86083	0.067	0.409	4.65616699117264e-99
Mature cardiomyocytes	MEIS2	5.45106058053674e-102	1.64876625066905	0.342	0.126	1.49718829905022e-97
Mature cardiomyocytes	ACTG1	3.8345932458961e-101	-1.48894	0.39	0.712	1.05320938091782e-96
Mature cardiomyocytes	ENSSSCG00000009851	3.93842849909018e-101	-2.55935	0.086	0.427	1.08172877156011e-96
Mature cardiomyocytes	TPM1	5.59351166232473e-101	0.955223014555877	0.554	0.267	1.53631391317411e-96
Mature cardiomyocytes	ENSSSCG00000031608	2.17639471046717e-100	1.84601815875561	0.305	0.105	5.97768571176912e-96
Mature cardiomyocytes	DENND5B	6.36518581987165e-100	2.09415757937216	0.272	0.088	1.74826193728595e-95
Mature cardiomyocytes	UBR2	1.88204501374805e-99	1.8243067153324	0.472	0.233	5.16922483476039e-95
Mature cardiomyocytes	PDE3B	1.9118635426834e-99	1.74267028777648	0.426	0.189	5.25112440633421e-95
Mature cardiomyocytes	PPIP5K2	2.68180318543723e-99	2.30486659847603	0.314	0.116	7.36584062912188e-95
Mature cardiomyocytes	ADAMTS6	1.72271042477324e-98	2.00573203442678	0.325	0.12	4.73159645268218e-94
Mature cardiomyocytes	STRN	1.91210281592798e-98	2.28809385485127	0.259	0.083	5.25178159422778e-94
Mature cardiomyocytes	CFL1	3.71319660047573e-98	-2.889	0.072	0.4	1.01986657828666e-93
Mature cardiomyocytes	HSPA8	6.78765291621964e-98	-2.59301	0.103	0.437	1.86429674996889e-93
Mature cardiomyocytes	TENT2	2.90726287491211e-95	1.74289081376218	0.399	0.173	7.98508821223359e-91
Mature cardiomyocytes	CTSB	3.8825496349157e-94	-3.12086	0.115	0.442	1.06638108272595e-89
Mature cardiomyocytes	ENSSSCG00000050772	3.93534109775516e-94	1.72975711388188	0.291	0.101	1.08088078590943e-89
Mature cardiomyocytes	ENSSSCG00000000361	8.87448019825447e-94	-2.24908	0.123	0.449	2.43746473125257e-89
Mature cardiomyocytes	HSPE1	2.97832875530845e-93	-2.79683	0.085	0.405	8.18027775933019e-89
Mature cardiomyocytes	ZFP36L2	3.50669360016394e-93	-3.86055	0.041	0.352	9.63148464221029e-89
Mature cardiomyocytes	NME2	3.93359553751389e-93	-2.86395	0.066	0.385	1.08040135033357e-88
Mature cardiomyocytes	TMA7	1.55578714983601e-92	-2.33212	0.08	0.404	4.27312498573958e-88
Mature cardiomyocytes	ENSSSCG00000000207	2.43410558484574e-91	-1.68473	0.214	0.552	6.68551439933732e-87
Mature cardiomyocytes	PALM2AKAP2	3.39776311156874e-91	1.44975245033308	0.388	0.163	9.33229616223469e-87
Mature cardiomyocytes	EEF1G	4.26276318066406e-91	-1.81991	0.125	0.455	1.17081053520119e-86
Mature cardiomyocytes	ITM2B	2.87168697851145e-90	-2.40221	0.091	0.41	7.88737545517956e-86
Mature cardiomyocytes	ND1	7.18811274102528e-90	-1.38121	0.371	0.698	1.97428704545e-85
Mature cardiomyocytes	ENSSSCG00000031140	1.70060758308215e-89	-3.13605	0.051	0.356	4.67088878769343e-85
Mature cardiomyocytes	BRD2	7.23754609374051e-89	-2.92183	0.049	0.358	1.98786441010677e-84
Mature cardiomyocytes	SAT1	8.09992141125656e-89	-3.08404	0.066	0.375	2.22472441481573e-84
Mature cardiomyocytes	ENSSSCG00000000288	1.61804291443302e-88	-2.48745	0.08	0.393	4.44411666878174e-84
Mature cardiomyocytes	ENSSSCG00000009327	4.00730698994823e-88	-1.57805	0.229	0.563	1.10064693785918e-83
Mature cardiomyocytes	ENSSSCG00000013906	4.63257829407146e-88	-2.0319	0.11	0.429	1.27238395424967e-83
Mature cardiomyocytes	GHR	1.11806522466341e-87	1.38466034676493	0.372	0.154	3.07087794606052e-83
Mature cardiomyocytes	ZNF106	3.09087033771898e-87	1.92142931904446	0.281	0.101	8.48938446957894e-83
Mature cardiomyocytes	EIF1	7.0250801817074e-87	-1.92334	0.126	0.445	1.92950852270775e-82
Mature cardiomyocytes	ENSSSCG00000025403	4.51509293429403e-86	-3.61915	0.039	0.329	1.2401154253332e-81
Mature cardiomyocytes	TLN2	6.34362394269457e-86	1.62344212401579	0.313	0.119	1.74233975210049e-81
Mature cardiomyocytes	YBX1	6.55129645348319e-86	-1.74068	0.156	0.479	1.79937908391369e-81
Mature cardiomyocytes	ENSSSCG00000020830	1.1283770145056e-85	-1.59054	0.174	0.504	3.09920030804109e-81
Mature cardiomyocytes	ZFP36L1	4.75474268753026e-85	-3.4043	0.043	0.334	1.30593762655706e-80
Mature cardiomyocytes	LPP	7.35287670214238e-85	1.54989604586969	0.478	0.248	2.01954111501043e-80
Mature cardiomyocytes	ATF4	4.67925984012355e-84	-2.53714	0.071	0.374	1.28520550768833e-79
Mature cardiomyocytes	PDGFC	5.50811525139176e-84	2.19897705147601	0.254	0.089	1.51285893494726e-79
Mature cardiomyocytes	FOS	1.18936390379472e-83	-4.26572	0.052	0.338	3.26670689816257e-79
Mature cardiomyocytes	S100A10	1.36160805495715e-83	-2.99453	0.058	0.352	3.73979268374531e-79
Mature cardiomyocytes	NCL	9.42284980433105e-83	-2.45673	0.058	0.355	2.58807992725757e-78
Mature cardiomyocytes	TANC1	1.7031036056461e-82	1.64874229955751	0.287	0.106	4.67774436326759e-78
Mature cardiomyocytes	ENSSSCG00000005656	1.79875577658046e-82	-1.98578	0.093	0.402	4.94046261595589e-78
Mature cardiomyocytes	COL19A1	2.59752097263154e-82	-3.21856	0.04	0.326	7.1343511034298e-78
Mature cardiomyocytes	ACTB	4.19841491757952e-82	-1.95281	0.18	0.483	1.15313664126239e-77
Mature cardiomyocytes	CPEB3	4.33273756484635e-82	2.00109388370718	0.256	0.09	1.1900296995607e-77
Mature cardiomyocytes	FUS	1.28272991684969e-81	-2.13407	0.101	0.405	3.52314598961936e-77
Mature cardiomyocytes	SF3B1	1.04971625040097e-80	-1.56457	0.138	0.457	2.88315065335129e-76
Mature cardiomyocytes	NANS	2.06579024390354e-80	-1.66736	0.121	0.431	5.67389948390547e-76
Mature cardiomyocytes	FOXJ3	1.04216514663064e-79	-1.51167	0.137	0.454	2.86241079173571e-75
Mature cardiomyocytes	NCAM1	1.5508811557605e-79	1.37757008899407	0.34	0.139	4.25965018241178e-75
Mature cardiomyocytes	NFAT5	2.44605366263945e-79	1.61879417936695	0.458	0.239	6.71833098980552e-75
Mature cardiomyocytes	PARD3B	4.92517954524037e-79	1.43871559414432	0.363	0.157	1.35274981389572e-74
Mature cardiomyocytes	ASPDH	1.0536009194635e-78	1.5586400075241	0.322	0.13	2.89382028539845e-74
Mature cardiomyocytes	CALR	1.13830659535004e-78	-2.65378	0.064	0.348	3.12647289478841e-74
Mature cardiomyocytes	AAK1	1.61985009498915e-78	1.84333222942256	0.341	0.148	4.44908027089719e-74
Mature cardiomyocytes	ST13	3.08995203813476e-78	-2.39528	0.075	0.363	8.48686226794092e-74
Mature cardiomyocytes	GNAI2	1.51475475992244e-77	-2.56276	0.092	0.375	4.16042542360296e-73
Mature cardiomyocytes	YWHAB	1.58030479297367e-77	-2.09964	0.079	0.373	4.34046514438148e-73
Mature cardiomyocytes	ENSSSCG00000011000	2.72421278855398e-77	-3.16704	0.051	0.328	7.48232284504236e-73
Mature cardiomyocytes	STAU2	8.74287849190797e-77	1.74924513930164	0.299	0.119	2.40131900658744e-72
Mature cardiomyocytes	ENSSSCG00000002529	1.17543956726294e-76	-3.18016	0.035	0.305	3.22846231544438e-72
Mature cardiomyocytes	KLHL24	1.26047986912718e-76	1.88153815629729	0.257	0.094	3.46203400854471e-72
Mature cardiomyocytes	HSPA5	2.82859899679198e-76	-2.50279	0.079	0.359	7.76903000458884e-72
Mature cardiomyocytes	GULP1	2.03869841850037e-74	1.43214391089488	0.316	0.129	5.59948907625312e-70
Mature cardiomyocytes	FOSB	4.46977262423385e-74	-8.79915	0.002	0.251	1.22766774897207e-69
Mature cardiomyocytes	ARPC2	4.03064764814074e-73	-2.80123	0.053	0.319	1.10705768303833e-68
Mature cardiomyocytes	ND4L	4.54287297607913e-73	-2.66863	0.058	0.327	1.24774549160989e-68
Mature cardiomyocytes	RAN	5.85428061204357e-73	-2.33906	0.069	0.343	1.60793671290389e-68
Mature cardiomyocytes	DEK	2.16884979872079e-72	-2.03068	0.103	0.386	5.95696285716653e-68
Mature cardiomyocytes	EPB41L3	5.08766861002208e-72	1.68234203762826	0.315	0.134	1.39737906042866e-67
Mature cardiomyocytes	HSPD1	6.3041368944027e-72	-2.69256	0.057	0.324	1.73149423941665e-67
Mature cardiomyocytes	HINT1	1.02876318409797e-71	-2.72823	0.049	0.311	2.8256009614435e-67
Mature cardiomyocytes	DBI	2.94496519546814e-71	-3.92886	0.022	0.273	8.0886414058728e-67
Mature cardiomyocytes	PLCL1	4.27278541607522e-71	1.67107404935588	0.291	0.118	1.17356324237922e-66
Mature cardiomyocytes	H3-3A	6.23319977195913e-71	-1.13651	0.218	0.531	1.7120106493663e-66
Mature cardiomyocytes	ENSSSCG00000002963	2.18665328283701e-70	-2.50721	0.054	0.316	6.00586190664012e-66
Mature cardiomyocytes	PTPRC	2.48995826300796e-70	-5.13795	0.018	0.263	6.83891936517765e-66
Mature cardiomyocytes	SELENOP	2.77885861472163e-70	-2.73796	0.074	0.338	7.63241307119442e-66
Mature cardiomyocytes	ENSSSCG00000033368	6.95928816089874e-70	-2.3026	0.067	0.333	1.91143808627245e-65
Mature cardiomyocytes	PSMB4	8.69080666536836e-70	-2.43686	0.06	0.323	2.38701695871007e-65
Mature cardiomyocytes	PLEKHA5	9.28996210371921e-70	1.74831589117511	0.274	0.109	2.55158099140752e-65
Mature cardiomyocytes	ENSSSCG00000005453	1.11992666554554e-69	-2.87903	0.04	0.296	3.07599057958739e-65
Mature cardiomyocytes	GOLGA4	1.2313794779123e-69	1.6257294817967	0.445	0.248	3.38210687403392e-65
Mature cardiomyocytes	HNRNPA3	1.48816047283846e-69	-1.48153	0.126	0.414	4.08738155469811e-65
Mature cardiomyocytes	EIF3A	1.67436281598457e-69	-2.33479	0.067	0.333	4.59880491038321e-65
Mature cardiomyocytes	COX6A1	1.04323878336236e-68	-2.43709	0.076	0.338	2.86535964238307e-64
Mature cardiomyocytes	HNRNPDL	1.46391530098245e-68	-1.84831	0.099	0.373	4.0207897656784e-64
Mature cardiomyocytes	SSR4	2.06088484039887e-68	-2.94122	0.043	0.293	5.66042630263954e-64
Mature cardiomyocytes	PPIB	4.23647361707197e-68	-2.46105	0.063	0.322	1.16358984366499e-63
Mature cardiomyocytes	ENSSSCG00000039506	6.54691270176963e-68	-1.37734	0.246	0.534	1.79817504266805e-63
Mature cardiomyocytes	MMP16	7.72152365310843e-68	1.61141996964429	0.258	0.099	2.12079368656276e-63
Mature cardiomyocytes	DAB2	1.14759773967097e-67	-3.51647	0.046	0.293	3.15199195178029e-63
Mature cardiomyocytes	ENSSSCG00000027746	1.16043167293102e-67	-2.31467	0.063	0.321	3.18724163287235e-63
Mature cardiomyocytes	SEC61B	1.82036044271197e-67	-2.86869	0.033	0.281	4.99980199195269e-63
Mature cardiomyocytes	BZW1	7.21597265075471e-67	-1.9858	0.099	0.362	1.98193904825629e-62
Mature cardiomyocytes	NAP1L1	9.97164208351975e-67	-1.7157	0.113	0.388	2.73881121465953e-62
Mature cardiomyocytes	ENSSSCG00000001341	1.37511840319244e-66	-2.4849	0.096	0.353	3.77690020620836e-62
Mature cardiomyocytes	ENSSSCG00000003187	1.48275604693827e-66	-2.34329	0.086	0.345	4.07253775852066e-62
Mature cardiomyocytes	ENSSSCG00000010203	5.33230740189072e-66	-2.01694	0.074	0.331	1.4645715510033e-61
Mature cardiomyocytes	ODC1	8.22929620866061e-66	-3.75154	0.031	0.27	2.26025849667072e-61
Mature cardiomyocytes	GDI2	1.11193478037713e-65	-2.52389	0.049	0.299	3.05404006778382e-61
Mature cardiomyocytes	ENSSSCG00000007524	2.20722714593044e-65	-1.26649	0.242	0.536	6.06237007901256e-61
Mature cardiomyocytes	AOPEP	2.35093515654222e-65	1.39285381180138	0.336	0.152	6.45707850095886e-61
Mature cardiomyocytes	FBXW7	4.75920437495643e-65	1.71929110622573	0.339	0.162	1.30716307362553e-60
Mature cardiomyocytes	PNISR	6.94701747360662e-65	1.56874330616561	0.56	0.392	1.90806781930079e-60
Mature cardiomyocytes	DCAF6	7.64311595582571e-65	1.63809394966363	0.322	0.146	2.09925822842709e-60
Mature cardiomyocytes	NEDD4L	8.17455492232466e-65	1.68178142871813	0.285	0.12	2.24522325496569e-60
Mature cardiomyocytes	ENSSSCG00000034019	8.95167259171792e-65	-1.80267	0.141	0.413	2.45866639404124e-60
Mature cardiomyocytes	YWHAQ	1.96150839542423e-64	-1.94993	0.083	0.342	5.3874789588722e-60
Mature cardiomyocytes	GRAMD2B	2.02939521504984e-64	1.91881606927331	0.252	0.1	5.5739368976559e-60
Mature cardiomyocytes	SSB	2.33379933101929e-64	-2.20143	0.06	0.312	6.41001324257758e-60
Mature cardiomyocytes	NSA2	3.01028855847699e-64	-3.41721	0.023	0.256	8.26805855471289e-60
Mature cardiomyocytes	ENSSSCG00000003691	4.55315263878166e-64	-1.7577	0.128	0.39	1.25056890376777e-59
Mature cardiomyocytes	SNRPD2	6.83306373085179e-64	-2.58503	0.045	0.286	1.87676928431575e-59
Mature cardiomyocytes	PNRC2	6.86442138556729e-64	-2.72272	0.044	0.285	1.88538197775991e-59
Mature cardiomyocytes	PDIA3	9.14927512364376e-64	-2.39859	0.071	0.319	2.51293990545999e-59
Mature cardiomyocytes	COX7C	2.35756813092191e-63	-1.47564	0.227	0.506	6.47529662839011e-59
Mature cardiomyocytes	UBC	2.43090820169992e-63	-1.81157	0.114	0.378	6.67673246678901e-59
Mature cardiomyocytes	NFKBIA	3.88445660848685e-63	-4.36251	0.032	0.263	1.066904852087e-58
Mature cardiomyocytes	OAZ1	4.09705111557774e-63	-1.30143	0.179	0.462	1.12529605940458e-58
Mature cardiomyocytes	CALM1	4.11720668923527e-63	-1.58979	0.146	0.415	1.13083198926536e-58
Mature cardiomyocytes	PGAM1	1.24397017053195e-62	-2.43294	0.071	0.316	3.41668847038305e-58
Mature cardiomyocytes	DHDDS	1.35219844625601e-62	-1.88532	0.11	0.367	3.71394825248675e-58
Mature cardiomyocytes	CAPNS1	1.46913531241406e-62	-2.68321	0.048	0.286	4.03512704907646e-58
Mature cardiomyocytes	CD81	1.87108800195215e-62	-2.13482	0.086	0.336	5.13913030616177e-58
Mature cardiomyocytes	SOD1	2.24852032303164e-62	-3.09608	0.045	0.28	6.1757859192387e-58
Mature cardiomyocytes	HDGF	2.97009860530442e-62	-2.82424	0.05	0.287	8.15767282932912e-58
Mature cardiomyocytes	ENSSSCG00000031912	3.02921142247082e-62	-2.89676	0.066	0.307	8.32003209295836e-58
Mature cardiomyocytes	ENSSSCG00000007743	7.22522716274084e-62	-2.39439	0.052	0.292	1.9844808925184e-57
Mature cardiomyocytes	CAST	1.74861555301726e-61	1.75097607778863	0.384	0.205	4.80274747791721e-57
Mature cardiomyocytes	ENSSSCG00000013421	2.53898185534294e-61	-2.87563	0.035	0.265	6.97356756388491e-57
Mature cardiomyocytes	KPNB1	4.94158713160453e-61	-1.81555	0.082	0.333	1.3572563215665e-56
Mature cardiomyocytes	HNRNPM	7.33841127805147e-61	-1.81626	0.11	0.362	2.01556804162962e-56
Mature cardiomyocytes	PDZRN3	7.82571081095302e-61	1.3311942901784	0.278	0.116	2.14940973133636e-56
Mature cardiomyocytes	JADE1	9.04131142012099e-61	1.94742453866555	0.274	0.118	2.48328659465043e-56
Mature cardiomyocytes	EEF1D	1.01219534291275e-60	-2.22114	0.06	0.299	2.78009572884416e-56
Mature cardiomyocytes	SLC39A14	1.4102572364712e-60	1.7799069894722	0.314	0.147	3.87341252569179e-56
Mature cardiomyocytes	SFPQ	1.9275115594396e-60	-1.45758	0.145	0.41	5.29410324915679e-56
Mature cardiomyocytes	PCBP1	1.93181832085661e-60	-2.02785	0.079	0.322	5.30593220006477e-56
Mature cardiomyocytes	MEF2A	2.62644033822288e-60	1.27307576765461	0.437	0.243	7.21378103296296e-56
[truncated: 73,823 more rows]

## Sheet: S8
Table S8 Differential gene expression test results of the adjacent time points
group	Celltype	Gene	p_val	auc	avg_log2FC	pct.1	pct.2	p_val_adj	change
E80_vs_E38	Endocardial cells	FABP5	4.84554056775734e-158	0.69727949675252	2.62435489527197	0.471	0.108	1.35239037246107e-153	up
E80_vs_E38	Endocardial cells	GCK	2.31815634166433e-155	0.211150686379707	-1.35642	0.628	0.912	6.46997434958515e-151	down
E80_vs_E38	Endocardial cells	ACTC1	1.94318504567754e-150	0.215381955585393	-1.16777	0.861	0.98	5.42342946248602e-146	down
E80_vs_E38	Endocardial cells	B2M	1.21374889709888e-146	0.772887319794394	2.02702848254096	0.832	0.558	3.38757317180296e-142	up
E80_vs_E38	Endocardial cells	IFI6	3.15001038705165e-112	0.689360870447914	1.88034359955574	0.528	0.19	8.79167899026114e-108	up
E80_vs_E38	Endocardial cells	MFAP5	5.76578040530281e-110	0.598273015932871	1.27047897519599	0.213	0.017	1.60922931112001e-105	up
E80_vs_E38	Endocardial cells	IGFBP7	4.92270652351159e-109	0.739903284313346	1.18112332151421	0.899	0.716	1.37392739071208e-104	up
E80_vs_E38	Endocardial cells	MYL4	2.91037426643078e-108	0.26562926641054	-1.48819	0.321	0.705	8.12285457760831e-104	down
E80_vs_E38	Endocardial cells	ENSSSCG00000001229	2.04003670562697e-103	0.734573585365583	1.31903196280047	0.912	0.794	5.69374244540489e-99	up
E80_vs_E38	Endocardial cells	CYTB	1.39410523598056e-100	0.268033522897336	-0.742765	0.98	0.994	3.89094771362175e-96	down
E80_vs_E38	Endocardial cells	CD36	1.97930505691791e-100	0.680097530460593	1.76955298788474	0.524	0.197	5.52424041385789e-96	up
E80_vs_E38	Endocardial cells	TXNIP	5.04935205635365e-94	0.691450832938011	1.41354867895752	0.605	0.286	1.4092741589283e-89	up
E80_vs_E38	Endocardial cells	ACKR3	2.06643622773064e-93	0.300856792032992	-2.02216	0.119	0.488	5.7674235115962e-89	down
E80_vs_E38	Endocardial cells	FN1	1.5045995596426e-92	0.278171734818691	-1.13688	0.625	0.892	4.19933737096249e-88	down
E80_vs_E38	Endocardial cells	LTBP1	1.01958653696971e-88	0.285033848470228	-1.5619	0.479	0.774	2.84566602468245e-84	down
E80_vs_E38	Endocardial cells	ENSSSCG00000022925	5.66305952255225e-88	0.294196351765518	-1.45913	0.26	0.614	1.58055991274433e-83	down
E80_vs_E38	Endocardial cells	ENSSSCG00000006418	6.16320179857683e-88	0.620900668619655	1.27177380826485	0.305	0.067	1.72014962198279e-83	up
E80_vs_E38	Endocardial cells	RGS5	1.00347135405429e-86	0.629909307580192	1.6769022726135	0.336	0.088	2.80068854916553e-82	up
E80_vs_E38	Endocardial cells	HAPLN1	1.38100899674002e-84	0.300787435243148	-1.58079	0.206	0.587	3.85439610990139e-80	down
E80_vs_E38	Endocardial cells	NRP2	2.45511888580763e-81	0.303205832434669	-1.72833	0.271	0.595	6.85223681028909e-77	down
E80_vs_E38	Endocardial cells	ENSSSCG00000022842	3.12246230901347e-80	0.601396596601719	0.835039348795712	0.247	0.045	8.71479230445659e-76	up
E80_vs_E38	Endocardial cells	ENSSSCG00000012119	2.72007558223231e-79	0.704848982323782	1.32375654416142	0.868	0.811	7.59173095001037e-75	up
E80_vs_E38	Endocardial cells	ENSSSCG00000000657	9.11203725422107e-78	0.588522494999409	1.08790018981896	0.207	0.031	2.5431695976531e-73	up
E80_vs_E38	Endocardial cells	ENSSSCG00000046054	1.17918051338127e-72	0.65460773180066	1.32248096229845	0.49	0.218	3.29109281284712e-68	up
E80_vs_E38	Endocardial cells	COX3	1.35714308459538e-72	0.303665236996528	-0.584375	0.991	0.998	3.7877863491057e-68	down
E80_vs_E38	Endocardial cells	MYL2	1.58542444387951e-66	0.312366820654452	-0.782564	0.793	0.929	4.42491962286771e-62	down
E80_vs_E38	Endocardial cells	POSTN	6.22986913492512e-65	0.316317127524579	-1.23598	0.557	0.784	1.7387564755576e-60	down
E80_vs_E38	Endocardial cells	CDH11	1.94447796307702e-62	0.325752512752727	-1.33208	0.34	0.629	5.42703799494797e-58	down
E80_vs_E38	Endocardial cells	TMSB10	1.73221002365769e-60	0.678713761498161	1.06970570960177	0.912	0.93	4.83459817602863e-56	up
E80_vs_E38	Endocardial cells	ENSSSCG00000018061	2.21444845940689e-60	0.678518653441292	0.822953893837147	0.954	0.896	6.18052565020462e-56	up
E80_vs_E38	Endocardial cells	GAPDH	5.88808527590858e-59	0.324328678460239	-0.751326	0.643	0.839	1.64336460050608e-54	down
E80_vs_E38	Endocardial cells	ENSSSCG00000044834	5.99648538721318e-59	0.632252961046735	1.05349644893282	0.433	0.189	1.6736190715712e-54	up
E80_vs_E38	Endocardial cells	RPS28	2.29334626569524e-58	0.674844595338483	0.916422045943432	0.879	0.787	6.40072942755542e-54	up
E80_vs_E38	Endocardial cells	PTMA	3.265543231315e-57	0.673647854030219	1.02632831969687	0.92	0.923	9.11413115860017e-53	up
E80_vs_E38	Endocardial cells	ENSSSCG00000037487	1.69294776016832e-56	0.562084090730802	0.819688357219409	0.143	0.019	4.72501719862978e-52	up
E80_vs_E38	Endocardial cells	CAVIN1	8.4436692216521e-56	0.657994598924162	1.00419716142274	0.654	0.418	2.3566280797631e-51	up
E80_vs_E38	Endocardial cells	FBLN2	4.98666779629909e-54	0.33611748097486	-0.923601	0.405	0.676	1.39177898194708e-49	down
E80_vs_E38	Endocardial cells	ENSSSCG00000015324	2.19871328793996e-53	0.575489647152382	0.727574680448119	0.191	0.041	6.13660878664043e-49	up
E80_vs_E38	Endocardial cells	CTH	9.11375276527071e-51	0.375620212992682	-1.08718	0.055	0.304	2.54364839678706e-46	down
E80_vs_E38	Endocardial cells	SERPINH1	3.07171648494369e-50	0.337995332894074	-0.683477	0.728	0.859	8.57316070947783e-46	down
E80_vs_E38	Endocardial cells	COL3A1	2.86113057876933e-49	0.339302338030853	-1.16778	0.845	0.925	7.98541544534519e-45	down
E80_vs_E38	Endocardial cells	CGNL1	6.33233566630689e-49	0.345529635045245	-0.887322	0.368	0.647	1.76735488446625e-44	down
E80_vs_E38	Endocardial cells	VIM	2.87992845980781e-48	0.340948383397601	-0.565094	0.925	0.982	8.03788033132359e-44	down
E80_vs_E38	Endocardial cells	GPM6A	5.2979765830542e-48	0.350042203269937	-0.900374	0.295	0.588	1.47866526433043e-43	down
E80_vs_E38	Endocardial cells	DCN	6.51836818955834e-48	0.641968635243552	1.15736690381479	0.609	0.367	1.81927656170573e-43	up
E80_vs_E38	Endocardial cells	GHSR	3.07904949332361e-47	0.582909981957134	1.05174572879417	0.232	0.069	8.59362713586619e-43	up
E80_vs_E38	Endocardial cells	SERPINI1	1.83886147651224e-46	0.362086548519956	-0.988488	0.183	0.456	5.13226238094567e-42	down
E80_vs_E38	Endocardial cells	RPS29	2.00985696450335e-46	0.653215377410359	0.805870824740179	0.782	0.649	5.60951078792886e-42	up
E80_vs_E38	Endocardial cells	COL4A6	5.39639142987166e-46	0.377283260873444	-1.29687	0.09	0.33	1.50613284807718e-41	down
E80_vs_E38	Endocardial cells	RPS8	7.41571666976788e-46	0.654346970471852	0.753986477095686	0.87	0.795	2.06972652253221e-41	up
E80_vs_E38	Endocardial cells	ENSSSCG00000003187	1.95849424145496e-45	0.346776037161772	-0.785792	0.65	0.805	5.4661574279008e-41	down
E80_vs_E38	Endocardial cells	GJA5	2.7630896494113e-45	0.370721973880772	-1.44031	0.138	0.387	7.71178321150693e-41	down
E80_vs_E38	Endocardial cells	PLVAP	6.68669063527604e-45	0.350770786246751	-0.835173	0.46	0.674	1.86625535630554e-40	down
E80_vs_E38	Endocardial cells	PDE4D	1.66359445171605e-44	0.652272495420263	0.588539714008707	0.939	0.838	4.64309211473949e-40	up
E80_vs_E38	Endocardial cells	HBB	1.85732744239443e-44	0.347600743262375	-0.355501	0.954	0.994	5.18380089172286e-40	down
E80_vs_E38	Endocardial cells	COX1	3.3275121988224e-44	0.348053077471871	-0.440306	0.998	1	9.28708654691331e-40	down
E80_vs_E38	Endocardial cells	GJA4	6.50276258648752e-44	0.364898023634505	-1.18297	0.224	0.461	1.81492103788867e-39	down
E80_vs_E38	Endocardial cells	ENSSSCG00000031140	1.73493713654671e-43	0.601049980994219	0.787270445269307	0.334	0.14	4.84220954810186e-39	up
E80_vs_E38	Endocardial cells	RGCC	6.99913754780351e-43	0.607441074505016	0.999630216745708	0.373	0.173	1.95345928959196e-38	up
E80_vs_E38	Endocardial cells	FOXJ3	1.67297046378421e-42	0.627039586229512	0.765427036969484	0.533	0.304	4.66926056442173e-38	up
E80_vs_E38	Endocardial cells	PSMB8	1.68451353702629e-42	0.566958256976334	0.793751987612711	0.178	0.045	4.70147728184038e-38	up
E80_vs_E38	Endocardial cells	THBS4	5.67881015931926e-42	0.550609245529433	0.697950221439612	0.12	0.019	1.584955915466e-37	up
E80_vs_E38	Endocardial cells	COL18A1	7.31372067612717e-42	0.36055228205723	-0.885638	0.34	0.572	2.04125944070709e-37	down
E80_vs_E38	Endocardial cells	ITM2C	1.46484914268528e-41	0.361657445468224	-0.901942	0.327	0.562	4.08839395723461e-37	down
E80_vs_E38	Endocardial cells	ISG12(A)	2.01058205326341e-41	0.598883423020192	1.07154811564384	0.327	0.144	5.61153451065819e-37	up
E80_vs_E38	Endocardial cells	RPS17	3.86291154737267e-41	0.643546838895961	0.810012975360185	0.755	0.639	1.07813861287171e-36	up
E80_vs_E38	Endocardial cells	ENSSSCG00000045128	9.41922616054894e-41	0.365468197050047	-0.893521	0.286	0.522	2.62890602140921e-36	down
E80_vs_E38	Endocardial cells	FAM167B	2.11982888277563e-40	0.546600524081452	0.482617867112735	0.109	0.016	5.91644241182678e-36	up
E80_vs_E38	Endocardial cells	ENSSSCG00000041596	2.73533442930558e-40	0.551031783253971	0.512455188311304	0.124	0.022	7.63431839219187e-36	up
E80_vs_E38	Endocardial cells	ENSSSCG00000012427	2.8227753464248e-40	0.636298380990314	0.802215289486628	0.655	0.479	7.87836599187161e-36	up
E80_vs_E38	Endocardial cells	FREM1	6.45664063977346e-40	0.403317308323589	-1.25719	0.029	0.221	1.80204840256077e-35	down
E80_vs_E38	Endocardial cells	CAV2	9.17193016103283e-40	0.601866943375568	0.856710923116985	0.36	0.167	2.55988570794426e-35	up
E80_vs_E38	Endocardial cells	PDIA6	1.6102369628635e-39	0.36044285993733	-0.822977	0.476	0.667	4.49417136335204e-35	down
E80_vs_E38	Endocardial cells	OAS2	3.26523880204477e-38	0.583131856347948	0.803933703868395	0.263	0.098	9.11328149650694e-34	up
E80_vs_E38	Endocardial cells	COL23A1	1.02011447465705e-37	0.388932171416316	-1.04289	0.111	0.328	2.84713949876781e-33	down
E80_vs_E38	Endocardial cells	PHACTR2	3.2513011320057e-37	0.629590805040421	0.833173112224206	0.646	0.454	9.07438145942791e-33	up
E80_vs_E38	Endocardial cells	COL1A2	3.79754298898228e-37	0.361718216830199	-0.81832	0.733	0.832	1.05989424822495e-32	down
E80_vs_E38	Endocardial cells	FSTL1	1.07795285485356e-36	0.362538882729452	-0.606941	0.723	0.847	3.00856641789628e-32	down
E80_vs_E38	Endocardial cells	ENSSSCG00000045511	2.34061359825371e-36	0.597627762108904	0.690126247787297	0.358	0.17	6.53265255272611e-32	up
E80_vs_E38	Endocardial cells	ENSSSCG00000016571	4.69955359314255e-36	0.580821029517374	0.622224648741118	0.26	0.1	1.31164540784609e-31	up
E80_vs_E38	Endocardial cells	GUSB	1.26452944773004e-35	0.395793611700962	-1.02048	0.097	0.299	3.52930168861453e-31	down
E80_vs_E38	Endocardial cells	ENSSSCG00000010212	1.31945136503245e-35	0.37101320506143	-0.695583	0.35	0.592	3.68258875980557e-31	down
E80_vs_E38	Endocardial cells	NET1	1.40051722459651e-35	0.596059827301593	0.90806859306448	0.351	0.169	3.90884357384885e-31	up
E80_vs_E38	Endocardial cells	BTNL9	1.8302577458348e-35	0.564013623558953	0.751340574174317	0.181	0.054	5.10824936862494e-31	up
E80_vs_E38	Endocardial cells	ENSSSCG00000032591	1.92125213716528e-35	0.590216181073744	0.791437929159867	0.314	0.142	5.36221471482828e-31	up
E80_vs_E38	Endocardial cells	CDH13	3.32665391762506e-35	0.607491071996725	0.791049503861342	0.445	0.243	9.28469108409155e-31	up
E80_vs_E38	Endocardial cells	SYVN1	1.78330653499679e-34	0.628965247198036	0.770720024473802	0.712	0.566	4.97720853917603e-30	up
E80_vs_E38	Endocardial cells	HSPA5	1.97216434017579e-34	0.371298207598339	-0.794812	0.447	0.63	5.50431067343063e-30	down
E80_vs_E38	Endocardial cells	EMILIN1	2.0067143604623e-34	0.386921666219439	-0.856375	0.178	0.39	5.60073978005028e-30	down
E80_vs_E38	Endocardial cells	KCNQ5	2.68036157734551e-34	0.397715569151581	-1.25274	0.101	0.299	7.48088916237131e-30	down
E80_vs_E38	Endocardial cells	H3-3A	4.05240124557629e-34	0.625152138832092	0.863382476283569	0.63	0.491	1.13102518764034e-29	up
E80_vs_E38	Endocardial cells	SELENOP	1.22429840804516e-33	0.58989582677502	0.707510890391307	0.327	0.152	3.41701685685404e-29	up
E80_vs_E38	Endocardial cells	TSEN2	1.32510006242731e-33	0.5893948418076	0.720911434253383	0.324	0.15	3.69835427423462e-29	up
E80_vs_E38	Endocardial cells	ENSSSCG00000026430	1.38497226764928e-33	0.394051443210425	-0.886115	0.132	0.337	3.86545759900915e-29	down
E80_vs_E38	Endocardial cells	SPARC	1.79744047693102e-33	0.368643458627833	-0.387789	0.951	0.981	5.01665637111448e-29	down
E80_vs_E38	Endocardial cells	PROCR	2.96942170950154e-33	0.401600054408045	-1.16141	0.093	0.282	8.2876559912188e-29	down
E80_vs_E38	Endocardial cells	SPARCL1	3.23732579267954e-33	0.621872337044371	0.685166048416225	0.64	0.451	9.0353762873686e-29	up
E80_vs_E38	Endocardial cells	HMCN1	3.6684004122999e-33	0.378977115289502	-0.901722	0.304	0.523	1.0238505550729e-28	down
E80_vs_E38	Endocardial cells	ENSSSCG00000014565	6.80533403947814e-33	0.582459667848313	0.67616379658947	0.283	0.124	1.89936873041835e-28	up
E80_vs_E38	Endocardial cells	COL4A5	1.83220583907157e-32	0.402665152488983	-1.01605	0.093	0.283	5.11368649684874e-28	down
E80_vs_E38	Endocardial cells	HSPG2	2.01257565728056e-32	0.370857152284279	-0.49805	0.888	0.934	5.61709865947004e-28	down
E80_vs_E38	Endocardial cells	ENSSSCG00000032525	3.33725952054899e-32	0.557717138096439	0.952412995263033	0.163	0.048	9.31429132185222e-28	up
E80_vs_E38	Endocardial cells	ENSSSCG00000041364	5.26508375511438e-32	0.561212080606057	0.569701053923074	0.179	0.057	1.46948487605242e-27	up
E80_vs_E38	Endocardial cells	WSB1	5.30960769970944e-32	0.374262200313856	-0.780118	0.54	0.692	1.4819115089889e-27	down
E80_vs_E38	Endocardial cells	ENSSSCG00000032436	7.7501657738201e-32	0.579708627412295	0.696257270675484	0.273	0.119	2.16307126747319e-27	up
E80_vs_E38	Endocardial cells	ENSSSCG00000026140	7.8599638806006e-32	0.548580896109926	0.679279029176282	0.127	0.03	2.19371591907563e-27	up
E80_vs_E38	Endocardial cells	MYL3	1.72360309184088e-31	0.377810675491364	-0.722461	0.424	0.614	4.8105762293279e-27	down
E80_vs_E38	Endocardial cells	PEA15	4.13276811712194e-31	0.604654513965461	0.919655964080859	0.458	0.283	1.15345558148873e-26	up
E80_vs_E38	Endocardial cells	RPL11	5.3704858036192e-31	0.62477656844825	0.663408700968064	0.786	0.705	1.49890258779012e-26	up
E80_vs_E38	Endocardial cells	EFNB2	5.70553222058627e-31	0.379487022368238	-0.787125	0.405	0.599	1.59241404276563e-26	down
E80_vs_E38	Endocardial cells	APOA1	6.11821740741722e-31	0.395849164469527	-1.16049	0.164	0.359	1.70759447841014e-26	down
E80_vs_E38	Endocardial cells	PDE10A	1.35385092729436e-30	0.403666449056933	-1.17056	0.114	0.296	3.77859793807856e-26	down
E80_vs_E38	Endocardial cells	ENSSSCG00000001341	3.80997752185184e-30	0.613724597654865	0.601619529404969	0.598	0.415	1.06336472634885e-25	up
E80_vs_E38	Endocardial cells	NTRK2	4.3929866967693e-30	0.414536442447837	-1.39543	0.061	0.228	1.22608258706831e-25	down
E80_vs_E38	Endocardial cells	ENSSSCG00000023014	4.56357414148767e-30	0.560297648367136	0.722901732235121	0.18	0.061	1.27369354288921e-25	up
E80_vs_E38	Endocardial cells	ENSSSCG00000023479	4.8408834890927e-30	0.386905168730592	-0.489013	0.265	0.495	1.35109058180577e-25	down
E80_vs_E38	Endocardial cells	LAMC1	1.04880466028058e-29	0.37737972068068	-0.578965	0.669	0.802	2.9272138068431e-25	down
E80_vs_E38	Endocardial cells	ANXA2	2.53141067004281e-29	0.378958092674812	-0.568582	0.594	0.746	7.06516718008948e-25	down
E80_vs_E38	Endocardial cells	HYAL2	3.31930220593092e-29	0.387108188848438	-0.888763	0.328	0.511	9.26417245675319e-25	down
E80_vs_E38	Endocardial cells	TGFBR2	3.8757056986459e-29	0.382761268879103	-0.714016	0.432	0.611	1.08170946049207e-24	down
E80_vs_E38	Endocardial cells	UACA	6.21908752717395e-29	0.60910243896855	0.744437373154754	0.571	0.38	1.73574732883425e-24	up
E80_vs_E38	Endocardial cells	SMOC1	6.87047592465857e-29	0.395021091534465	-0.879086	0.21	0.409	1.91754983057221e-24	down
E80_vs_E38	Endocardial cells	PTGFRN	7.54014785498577e-29	0.406773195553489	-0.928864	0.115	0.295	2.10445526632653e-24	down
E80_vs_E38	Endocardial cells	CDH5	8.95493105059104e-29	0.384046557933626	-0.661995	0.426	0.594	2.49932125621996e-24	down
E80_vs_E38	Endocardial cells	TPM1	9.91942079965049e-29	0.380671138047283	-0.565869	0.55	0.726	2.76851034518245e-24	down
E80_vs_E38	Endocardial cells	SPCS3	1.6250588147812e-28	0.39456707390774	-0.895565	0.232	0.421	4.53553915205434e-24	down
E80_vs_E38	Endocardial cells	ENSSSCG00000031088	3.84689383468353e-28	0.619108839320856	0.596947279577432	0.825	0.755	1.07366806926017e-23	up
E80_vs_E38	Endocardial cells	RPLP2	4.28675649929617e-28	0.61697005773111	0.685601063980605	0.729	0.62	1.19643373895356e-23	up
E80_vs_E38	Endocardial cells	ENSSSCG00000024660	5.64326701152781e-28	0.575733574308898	0.528766747735716	0.277	0.126	1.57503582291741e-23	up
E80_vs_E38	Endocardial cells	COL5A2	6.26850350105262e-28	0.383670145841168	-0.605978	0.494	0.668	1.74953932714379e-23	down
E80_vs_E38	Endocardial cells	RPS18	1.62640349378725e-27	0.617348826607689	0.575719881632091	0.803	0.721	4.53929215116023e-23	up
E80_vs_E38	Endocardial cells	ENSSSCG00000003042	1.75950902537769e-27	0.61784122614724	0.598520580376789	0.84	0.785	4.91078968982914e-23	up
E80_vs_E38	Endocardial cells	ENSSSCG00000018063	2.28192432790756e-27	0.618080608077238	0.329045249122949	1	1	6.36885079918999e-23	up
E80_vs_E38	Endocardial cells	ENSSSCG00000000576	5.03266778551573e-27	0.384259678554847	-0.515528	0.582	0.735	1.40461757893744e-22	down
E80_vs_E38	Endocardial cells	ENSSSCG00000000361	5.36832929894379e-27	0.382989203571942	-0.457773	0.78	0.864	1.49830070733521e-22	down
E80_vs_E38	Endocardial cells	ID3	6.96951295030503e-27	0.609419258091092	0.762216143656585	0.615	0.47	1.94519106443013e-22	up
E80_vs_E38	Endocardial cells	MEIS2	7.12242767214524e-27	0.390847563539742	-0.615821	0.331	0.539	1.98786956329574e-22	down
E80_vs_E38	Endocardial cells	RPL10	7.72023369808858e-27	0.613959602700067	0.595458495971349	0.733	0.608	2.15471722513652e-22	up
E80_vs_E38	Endocardial cells	ENSSSCG00000049384	9.71334264291326e-27	0.541003330135963	0.348702287822297	0.108	0.026	2.71099393163709e-22	up
E80_vs_E38	Endocardial cells	EMCN	1.22263389867681e-26	0.384537274055948	-0.466319	0.636	0.778	3.41237121120697e-22	down
E80_vs_E38	Endocardial cells	TMEM98	1.30974137755528e-26	0.404828848653721	-0.807751	0.17	0.345	3.65548818475679e-22	down
E80_vs_E38	Endocardial cells	SPINT2	2.60523924471437e-26	0.410849085348917	-0.856757	0.125	0.296	7.27122273199782e-22	down
E80_vs_E38	Endocardial cells	MMP14	2.66859683939202e-26	0.40824955246353	-0.819148	0.143	0.319	7.44805377874313e-22	down
E80_vs_E38	Endocardial cells	GPHN	2.67115871426998e-26	0.392254395318215	-0.580989	0.336	0.533	7.45520397152752e-22	down
E80_vs_E38	Endocardial cells	MGLL	2.84596360923888e-26	0.550449825917824	0.593659754469295	0.147	0.047	7.9430844333857e-22	up
E80_vs_E38	Endocardial cells	NPR1	5.23541129888981e-26	0.40033648143578	-0.770112	0.231	0.409	1.46120329352015e-21	down
E80_vs_E38	Endocardial cells	ENSSSCG00000004970	5.61300374296909e-26	0.614547283654793	0.54287235744455	0.845	0.823	1.56658934466267e-21	up
E80_vs_E38	Endocardial cells	IGFBP2	5.68020220622814e-26	0.386493236534598	-0.687743	0.632	0.738	1.58534443575827e-21	down
E80_vs_E38	Endocardial cells	TNNI1	9.48534264745016e-26	0.404699898893961	-0.735987	0.182	0.365	2.64735913290334e-21	down
E80_vs_E38	Endocardial cells	ND4	1.39917528411667e-25	0.386095613385052	-0.325695	0.989	0.995	3.90509821796963e-21	down
E80_vs_E38	Endocardial cells	COL21A1	1.90048790280076e-25	0.55230360497066	0.623364293904948	0.159	0.054	5.30426173671692e-21	up
E80_vs_E38	Endocardial cells	ENSSSCG00000020725	2.02624543285682e-25	0.609927481752599	0.627207269366415	0.699	0.578	5.65525100310338e-21	up
E80_vs_E38	Endocardial cells	NOTCH1	5.59848741044399e-25	0.397153476138739	-0.681439	0.318	0.489	1.56253783625492e-20	down
E80_vs_E38	Endocardial cells	DEK	8.89089620526904e-25	0.590644442416862	0.827007756642213	0.429	0.264	2.48144913089059e-20	up
E80_vs_E38	Endocardial cells	ENSSSCG00000016263	1.06622125493045e-24	0.558805972360309	0.629435410315495	0.195	0.078	2.97582352251087e-20	up
E80_vs_E38	Endocardial cells	HLA-DRA	1.1179042859651e-24	0.405686381390294	-0.970199	0.21	0.374	3.12007086212859e-20	down
E80_vs_E38	Endocardial cells	NPR3	1.44956939461072e-24	0.407284617707731	-0.850028	0.179	0.363	4.04574818035851e-20	down
E80_vs_E38	Endocardial cells	TNNC1	1.81288494383871e-24	0.396869820335613	-0.640447	0.335	0.519	5.05976187825383e-20	down
E80_vs_E38	Endocardial cells	ENSSSCG00000037142	5.59407787758611e-24	0.418291977944541	-0.676685	0.107	0.268	1.56130713563428e-19	down
E80_vs_E38	Endocardial cells	KANK1	6.18219697413628e-24	0.404988099923607	-0.633431	0.217	0.408	1.72545117548144e-19	down
E80_vs_E38	Endocardial cells	MYH7	8.83822672351386e-24	0.390529902708585	-0.396586	0.829	0.908	2.46674907853272e-19	down
E80_vs_E38	Endocardial cells	ENSSSCG00000004261	9.73908863098785e-24	0.548999898658283	0.381836323949855	0.15	0.051	2.71817963690871e-19	up
E80_vs_E38	Endocardial cells	KCNJ8	1.19568929116929e-23	0.539194498323148	0.47660483894208	0.107	0.028	3.33716881165348e-19	up
E80_vs_E38	Endocardial cells	RPL34	1.6788528239685e-23	0.604349478763523	0.633385441198863	0.663	0.542	4.68567823169608e-19	up
E80_vs_E38	Endocardial cells	PDIA3	1.89979811855413e-23	0.397217614335173	-0.639267	0.404	0.559	5.30233654888457e-19	down
E80_vs_E38	Endocardial cells	SSR1	1.99065813620972e-23	0.403048634933803	-0.680674	0.278	0.447	5.55592685816134e-19	down
E80_vs_E38	Endocardial cells	RPL10A	2.24345739124653e-23	0.559104442235053	0.468405631685101	0.205	0.086	6.26148957896905e-19	up
E80_vs_E38	Endocardial cells	IL13RA2	5.19957210547051e-23	0.539008312377595	0.436291530070644	0.108	0.029	1.45120057463682e-18	up
E80_vs_E38	Endocardial cells	HSP90B1	6.76041265514487e-23	0.393081963228107	-0.492949	0.746	0.817	1.88683117205093e-18	down
E80_vs_E38	Endocardial cells	ARRDC4	7.57153635979133e-23	0.544062772608378	0.444123630424049	0.129	0.041	2.11321579801776e-18	up
E80_vs_E38	Endocardial cells	PDE3A	9.15108378908086e-23	0.404859655189016	-0.778358	0.271	0.442	2.55406748553247e-18	down
E80_vs_E38	Endocardial cells	RPS12	1.26348018462757e-22	0.606251403549115	0.533376582168559	0.847	0.794	3.52637319529555e-18	up
E80_vs_E38	Endocardial cells	TIMP1	2.76083282079691e-22	0.415608779222861	-0.822112	0.162	0.319	7.70548440284417e-18	down
E80_vs_E38	Endocardial cells	RPS23	2.87419625995515e-22	0.60376600635187	0.598286295818573	0.741	0.647	8.02188176153483e-18	up
E80_vs_E38	Endocardial cells	RPL38	3.71334342613959e-22	0.601577732295585	0.643875968772047	0.667	0.562	1.03639415023556e-17	up
E80_vs_E38	Endocardial cells	RPS16	4.51596198890813e-22	0.604403853140028	0.523718524073736	0.805	0.735	1.26040499110426e-17	up
E80_vs_E38	Endocardial cells	QSOX1	6.31382200245239e-22	0.415967852117857	-0.732963	0.164	0.324	1.76218772088446e-17	down
E80_vs_E38	Endocardial cells	SEPTIN7	6.83933525841531e-22	0.596679156500229	0.636404606573808	0.586	0.44	1.90885847062371e-17	up
E80_vs_E38	Endocardial cells	TSPAN3	6.89732884210346e-22	0.400544215121868	-0.595252	0.409	0.572	1.92504447983107e-17	down
E80_vs_E38	Endocardial cells	ENSSSCG00000014569	7.9339098981443e-22	0.603144825394282	0.547848097235499	0.763	0.68	2.21435425257207e-17	up
E80_vs_E38	Endocardial cells	ENSSSCG00000013318	8.43219572271113e-22	0.407960846408716	-0.695603	0.263	0.426	2.35342582620868e-17	down
E80_vs_E38	Endocardial cells	STPG4	1.20337385839901e-21	0.597537194261971	0.776177386686792	0.6	0.477	3.35861643879164e-17	up
E80_vs_E38	Endocardial cells	EPAS1	1.262085534012e-21	0.583593112668758	0.674734258798892	0.412	0.26	3.5224807254275e-17	up
E80_vs_E38	Endocardial cells	CCDC85A	1.98115409774122e-21	0.552696514551964	0.673220011310177	0.178	0.073	5.52940108679574e-17	up
E80_vs_E38	Endocardial cells	ND4L	3.01821017437567e-21	0.593814485401237	0.568211131788503	0.564	0.412	8.42382459668249e-17	up
E80_vs_E38	Endocardial cells	ENSSSCG00000009327	3.85983969935609e-21	0.600956046312828	0.639831880772699	0.724	0.656	1.07728126009028e-16	up
E80_vs_E38	Endocardial cells	ENSSSCG00000039544	5.47136948939787e-21	0.601332458405285	0.569070168495733	0.781	0.709	1.52705922449094e-16	up
E80_vs_E38	Endocardial cells	ENSSSCG00000035080	6.25589849243358e-21	0.599351581351643	0.554445283019312	0.701	0.595	1.74602126923821e-16	up
E80_vs_E38	Endocardial cells	RTN4	8.05118830623861e-21	0.401758463969316	-0.512666	0.47	0.615	2.2470866562712e-16	down
E80_vs_E38	Endocardial cells	ENSSSCG00000035890	1.16759523189839e-20	0.55078297418749	0.425217542636897	0.171	0.07	3.2587582922284e-16	up
E80_vs_E38	Endocardial cells	NR2F1	1.77797379730571e-20	0.439755715959031	-0.697801	0.042	0.161	4.96232486828024e-16	down
E80_vs_E38	Endocardial cells	ENSSSCG00000040273	1.86489992671124e-20	0.598748076274961	0.580594026759147	0.718	0.628	5.20493569545107e-16	up
E80_vs_E38	Endocardial cells	ST8SIA4	2.36762200594062e-20	0.575325177289085	0.583106509133917	0.358	0.207	6.60803301858028e-16	up
E80_vs_E38	Endocardial cells	GATA4	2.44415657690443e-20	0.411188798945777	-0.74505	0.272	0.427	6.82164100614025e-16	down
E80_vs_E38	Endocardial cells	CTSS	5.81945091884551e-20	0.538267103771562	0.396648212309835	0.112	0.036	1.62420875144978e-15	up
E80_vs_E38	Endocardial cells	EDNRB	5.8896093832273e-20	0.424558161896928	-0.844148	0.135	0.277	1.64378997885874e-15	down
E80_vs_E38	Endocardial cells	MYO10	6.80893729961786e-20	0.558996871874105	0.605116480733784	0.226	0.11	1.90037440032334e-15	up
E80_vs_E38	Endocardial cells	RPS11	8.28551359605899e-20	0.597684829952975	0.546159297804758	0.746	0.669	2.31248684466006e-15	up
E80_vs_E38	Endocardial cells	NFKBIA	9.37401437161125e-20	0.565760168934286	0.603412609793098	0.276	0.149	2.6162874111167e-15	up
E80_vs_E38	Endocardial cells	SERF2	1.08076694566964e-19	0.592722115961186	0.549141138767478	0.603	0.478	3.01642054536397e-15	up
E80_vs_E38	Endocardial cells	ARHGAP18	1.10137505727492e-19	0.560805367003474	0.578584809088826	0.241	0.121	3.07393778485431e-15	up
E80_vs_E38	Endocardial cells	CAVIN3	1.27562388436305e-19	0.54572464209708	0.411303129642764	0.15	0.058	3.56026626125728e-15	up
E80_vs_E38	Endocardial cells	SLC16A14	1.33009072790006e-19	0.414844507800787	-0.840121	0.249	0.397	3.71228322156906e-15	down
E80_vs_E38	Endocardial cells	PLIN2	1.47628251655332e-19	0.572097393093747	0.534418514004318	0.332	0.197	4.12030450370033e-15	up
E80_vs_E38	Endocardial cells	ENSSSCG00000010893	1.73772623208267e-19	0.5437082449399	0.504771998968508	0.139	0.052	4.84999391374274e-15	up
E80_vs_E38	Endocardial cells	RPL23	2.12413906061442e-19	0.597647794773932	0.523791860438627	0.811	0.779	5.92847211817483e-15	up
E80_vs_E38	Endocardial cells	MEOX2	2.12747561275661e-19	0.54766966236374	0.433168275478318	0.162	0.066	5.93778443520369e-15	up
E80_vs_E38	Endocardial cells	ADGRG6	2.52022291808598e-19	0.422528465743638	-0.659972	0.159	0.312	7.03394216437796e-15	down
E80_vs_E38	Endocardial cells	DMD	2.66969841707104e-19	0.574082647032186	0.592265392479935	0.363	0.216	7.45112828204526e-15	up
E80_vs_E38	Endocardial cells	ENSSSCG00000034617	5.07377416590857e-19	0.596206116258814	0.519559418164591	0.791	0.724	1.41609036970508e-14	up
E80_vs_E38	Endocardial cells	COLGALT1	5.92108133191422e-19	0.42024676203113	-0.730019	0.2	0.345	1.65257379973726e-14	down
E80_vs_E38	Endocardial cells	PLCB1	6.22275851688108e-19	0.575947704980457	0.72319197944985	0.388	0.242	1.73677190206151e-14	up
E80_vs_E38	Endocardial cells	ENSSSCG00000010172	7.16048967235731e-19	0.557758213476832	0.575088346519569	0.226	0.113	1.99849266755492e-14	up
E80_vs_E38	Endocardial cells	ATP8	8.45514556480339e-19	0.549518896190056	0.415441326271347	0.174	0.076	2.35983112713663e-14	up
E80_vs_E38	Endocardial cells	NPPB	1.05749530260499e-18	0.411723452257782	-0.48557	0.336	0.492	2.95146938957053e-14	down
E80_vs_E38	Endocardial cells	SYAP1	1.14409799181545e-18	0.546210476309438	0.468847024815123	0.156	0.065	3.19317749515692e-14	up
E80_vs_E38	Endocardial cells	ENSSSCG00000031706	1.27745770033769e-18	0.420140706745689	-0.607817	0.204	0.357	3.5653844416425e-14	down
E80_vs_E38	Endocardial cells	SLC9A3R2	1.38633246164007e-18	0.577702499100214	0.619474800895701	0.407	0.271	3.86925390043744e-14	up
E80_vs_E38	Endocardial cells	DDOST	1.58744255555188e-18	0.417065608493042	-0.572486	0.252	0.403	4.4305521725453e-14	down
E80_vs_E38	Endocardial cells	TNNT2	2.24599560301082e-18	0.406911909133178	-0.427078	0.537	0.672	6.2685737280032e-14	down
E80_vs_E38	Endocardial cells	GALNT2	2.28523522114839e-18	0.422917335123591	-0.708444	0.189	0.328	6.37809150222516e-14	down
E80_vs_E38	Endocardial cells	ENSSSCG00000011676	2.32346790389013e-18	0.420806666601575	-0.644509	0.209	0.355	6.48479891975735e-14	down
E80_vs_E38	Endocardial cells	MRC2	2.46632845742066e-18	0.419839543403378	-0.609388	0.219	0.369	6.88352272466107e-14	down
E80_vs_E38	Endocardial cells	MDK	2.7665085005105e-18	0.405970205535143	-0.392718	0.647	0.747	7.7213252249248e-14	down
E80_vs_E38	Endocardial cells	PROS1	3.10602210334351e-18	0.412222922149697	-0.521499	0.359	0.507	8.66890769043174e-14	down
E80_vs_E38	Endocardial cells	COL1A1	3.47834326926712e-18	0.405797823610869	-0.328898	0.727	0.79	9.70805606452452e-14	down
E80_vs_E38	Endocardial cells	TNXB	3.80323331895912e-18	0.537786488152615	0.407386794444892	0.116	0.04	1.06148241932149e-13	up
E80_vs_E38	Endocardial cells	ENSSSCG00000030849	5.07499610835612e-18	0.592129048071326	0.533184171448847	0.718	0.626	1.41643141384219e-13	up
E80_vs_E38	Endocardial cells	CTSB	5.1079737604321e-18	0.407417439327118	-0.484588	0.589	0.694	1.4256354765366e-13	down
E80_vs_E38	Endocardial cells	GLG1	5.42171376743323e-18	0.413774359468161	-0.558185	0.334	0.487	1.51320031249061e-13	down
E80_vs_E38	Endocardial cells	ENSSSCG00000009848	7.00258645139075e-18	0.548182262910043	0.378291782430383	0.173	0.077	1.95442187858316e-13	up
E80_vs_E38	Endocardial cells	SLC8A1	7.52719750438056e-18	0.583533856382289	0.552119670242166	0.547	0.372	2.10084082347262e-13	up
E80_vs_E38	Endocardial cells	TMBIM6	9.59209578394816e-18	0.408219250953403	-0.458899	0.589	0.692	2.67715393329993e-13	down
E80_vs_E38	Endocardial cells	MGP	1.13903145201286e-17	0.53902935509296	0.898577071145318	0.123	0.046	3.17903678256789e-13	up
E80_vs_E38	Endocardial cells	NELL2	1.43970628677633e-17	0.442159635762381	-0.775405	0.06	0.175	4.01822024639273e-13	down
E80_vs_E38	Endocardial cells	ENSSSCG00000014910	1.48824730748549e-17	0.540898116559136	0.354565805701409	0.134	0.052	4.153698235192e-13	up
E80_vs_E38	Endocardial cells	TIMP3	1.97250489772999e-17	0.410805821526125	-0.517732	0.471	0.615	5.5052611695644e-13	down
E80_vs_E38	Endocardial cells	VWF	2.1452646077309e-17	0.420178415291623	-0.852037	0.263	0.394	5.98743352017693e-13	down
E80_vs_E38	Endocardial cells	DCLK1	2.49108641979083e-17	0.443359238879935	-0.758136	0.057	0.169	6.95262219763621e-13	down
E80_vs_E38	Endocardial cells	LAMA1	2.62067704790404e-17	0.44188204026128	-0.599064	0.064	0.18	7.31430964070016e-13	down
E80_vs_E38	Endocardial cells	ENSSSCG00000034448	3.00754576597504e-17	0.59171358069915	0.43166258877571	0.826	0.807	8.39406023283634e-13	up
E80_vs_E38	Endocardial cells	ENSSSCG00000047553	3.84861408272447e-17	0.428605938624628	-0.646004	0.16	0.295	1.0741481904884e-12	down
E80_vs_E38	Endocardial cells	PLTP	4.65024577352234e-17	0.454685269998239	-0.487646	0.018	0.109	1.29788359539009e-12	down
E80_vs_E38	Endocardial cells	PGK1	5.36788846083753e-17	0.419791397670622	-0.595566	0.28	0.418	1.49817766941975e-12	down
E80_vs_E38	Endocardial cells	RPL37	5.93064899904231e-17	0.590510274063692	0.507213790217941	0.796	0.748	1.65524413563271e-12	up
E80_vs_E38	Endocardial cells	RPL15	7.77403767394768e-17	0.589304105618944	0.448533363454607	0.741	0.663	2.1697339147988e-12	up
E80_vs_E38	Endocardial cells	ST3GAL2	8.2913147304842e-17	0.424167440758023	-0.614156	0.219	0.359	2.31410594127814e-12	down
E80_vs_E38	Endocardial cells	ENSSSCG00000022176	9.3796524097826e-17	0.573194644443764	0.507065088706951	0.405	0.269	2.61786098757032e-12	up
E80_vs_E38	Endocardial cells	SULF1	1.14409459547499e-16	0.431369099664697	-1.22808	0.154	0.275	3.19316801597069e-12	down
E80_vs_E38	Endocardial cells	FILIP1	1.21096065267549e-16	0.571027413102844	0.495502206316322	0.387	0.246	3.3797911816173e-12	up
E80_vs_E38	Endocardial cells	MEOX1	1.24669049580157e-16	0.533249678719822	0.412845431047432	0.1	0.034	3.47951317378218e-12	up
E80_vs_E38	Endocardial cells	EVA1C	2.16311202816294e-16	0.442056778969675	-0.640003	0.075	0.19	6.03724567060277e-12	down
E80_vs_E38	Endocardial cells	FKBP10	2.23597484723926e-16	0.433236346055366	-0.50291	0.133	0.266	6.24060579864477e-12	down
E80_vs_E38	Endocardial cells	LDB2	2.4913231694095e-16	0.422172086316208	-0.581842	0.27	0.407	6.95328296582192e-12	down
E80_vs_E38	Endocardial cells	PCP4	2.51968955077309e-16	0.551346582275839	0.476256854204269	0.207	0.104	7.0324535362077e-12	up
E80_vs_E38	Endocardial cells	ZBTB20	2.7573852339549e-16	0.577227438758123	0.562106423245024	0.484	0.34	7.69586218796811e-12	up
E80_vs_E38	Endocardial cells	AGRN	3.0632943955017e-16	0.414522301743111	-0.471438	0.475	0.599	8.54965465784525e-12	down
E80_vs_E38	Endocardial cells	RPL26	4.19928450437444e-16	0.58677157273928	0.542993257699511	0.712	0.64	1.17202030517091e-11	up
E80_vs_E38	Endocardial cells	ENSSSCG00000040701	5.26813804250457e-16	0.54066344819738	0.363630532497603	0.141	0.059	1.47033732766303e-11	up
E80_vs_E38	Endocardial cells	ENSSSCG00000027677	5.27990707599554e-16	0.538496553539907	0.365927573199618	0.128	0.052	1.47362206491035e-11	up
E80_vs_E38	Endocardial cells	NCOA7	6.30138892943346e-16	0.561695053009125	0.494564532435821	0.298	0.176	1.75871765020488e-11	up
E80_vs_E38	Endocardial cells	PSMB10	6.88410709479806e-16	0.533915470233985	0.37791806317226	0.106	0.038	1.92135429015814e-11	up
E80_vs_E38	Endocardial cells	LRIG1	7.87897742447914e-16	0.428407800416747	-0.560779	0.196	0.335	2.19902259917213e-11	down
E80_vs_E38	Endocardial cells	IFNGR2	8.76066150332567e-16	0.553275441737098	0.588946007581002	0.224	0.121	2.44510062557819e-11	up
E80_vs_E38	Endocardial cells	FABP3	9.86361267731484e-16	0.439730128017147	-0.56113	0.1	0.218	2.75293429823857e-11	down
E80_vs_E38	Endocardial cells	ENSSSCG00000039249	1.02044825081511e-15	0.558609517569657	0.475375975935128	0.272	0.156	2.84807106802497e-11	up
E80_vs_E38	Endocardial cells	SMTNL2	1.0225963418507e-15	0.450940340030079	-0.606964	0.042	0.139	2.85406639010531e-11	down
E80_vs_E38	Endocardial cells	CXCL12	1.13706431819452e-15	0.564669819594909	0.472409478590826	0.332	0.207	3.17354651208091e-11	up
E80_vs_E38	Endocardial cells	RYR2	1.14452283340012e-15	0.569447357691483	0.618342913627315	0.395	0.255	3.19436322801973e-11	up
E80_vs_E38	Endocardial cells	RPS20	1.14872922311599e-15	0.587046474772814	0.452369554715276	0.834	0.826	3.20610326171674e-11	up
E80_vs_E38	Endocardial cells	MDH1	1.31448275063649e-15	0.425988561516611	-0.531284	0.244	0.375	3.66872135702645e-11	down
E80_vs_E38	Endocardial cells	VASH1	1.38820830202279e-15	0.535563199017962	0.303844031845335	0.116	0.044	3.87448937094561e-11	up
E80_vs_E38	Endocardial cells	AKAP12	1.4187312225531e-15	0.546690081878047	0.512785036014433	0.181	0.087	3.9596788421457e-11	up
E80_vs_E38	Endocardial cells	FAM171A1	1.67275782698209e-15	0.425075981036642	-0.493943	0.251	0.397	4.66866709510701e-11	down
E80_vs_E38	Endocardial cells	TMEM204	2.20391696901567e-15	0.546416694920019	0.486065884742197	0.18	0.088	6.15113226052274e-11	up
E80_vs_E38	Endocardial cells	CCDC80	2.3955567086722e-15	0.553861775958041	0.73114771684483	0.236	0.129	6.68599877390411e-11	up
E80_vs_E38	Endocardial cells	UBB	2.78648834876233e-15	0.585476351523105	0.429399649603307	0.809	0.747	7.77708898139567e-11	up
E80_vs_E38	Endocardial cells	ZSWIM5	3.05770394831746e-15	0.446100178812578	-0.406665	0.067	0.176	8.53405171975404e-11	down
E80_vs_E38	Endocardial cells	CSRP3	3.35379452814043e-15	0.427434953599971	-0.555028	0.235	0.37	9.36044052803993e-11	down
E80_vs_E38	Endocardial cells	PRSS23	4.02330443185724e-15	0.437958668066821	-0.568904	0.124	0.246	1.12290426693136e-10	down
E80_vs_E38	Endocardial cells	PLS3	4.08638885606859e-15	0.564631100998637	0.611740642564183	0.337	0.221	1.14051112972874e-10	up
E80_vs_E38	Endocardial cells	FAP	4.17962939625752e-15	0.533606394830697	0.354157033478422	0.108	0.04	1.16653456449547e-10	up
E80_vs_E38	Endocardial cells	ENSSSCG00000027329	4.68901332208921e-15	0.536481166433064	0.300234997769494	0.123	0.05	1.3087036181951e-10	up
E80_vs_E38	Endocardial cells	CNTN1	5.49844376653596e-15	0.448677153907094	-0.605819	0.058	0.161	1.53461565524019e-10	down
E80_vs_E38	Endocardial cells	ENSSSCG00000008170	5.52640165179461e-15	0.583555235781101	0.461565544074004	0.721	0.653	1.54241870101588e-10	up
E80_vs_E38	Endocardial cells	MICAL2	6.39413651318487e-15	0.442818693607627	-0.514142	0.093	0.206	1.7846035008299e-10	down
E80_vs_E38	Endocardial cells	IGF2R	7.69028639520742e-15	0.436877072497036	-0.579463	0.143	0.262	2.14635893290239e-10	down
E80_vs_E38	Endocardial cells	RPN2	7.77684978284255e-15	0.423788503539721	-0.556022	0.326	0.452	2.17051877439136e-10	down
E80_vs_E38	Endocardial cells	GABARAPL2	8.0313022667346e-15	0.55744257274635	0.470243096472814	0.276	0.162	2.24153646264563e-10	up
E80_vs_E38	Endocardial cells	PALM2AKAP2	8.84707731335403e-15	0.579700378667871	0.462817376301141	0.614	0.496	2.46921927815711e-10	up
E80_vs_E38	Endocardial cells	RPL35	8.93387097348106e-15	0.578517946406056	0.536247420670641	0.574	0.462	2.49344338869856e-10	up
E80_vs_E38	Endocardial cells	ENSSSCG00000006081	9.35195984841068e-15	0.580965971740812	0.486349709812842	0.634	0.552	2.61013199369142e-10	up
E80_vs_E38	Endocardial cells	SLA-DQB1	9.91768110695672e-15	0.422731990886652	-0.686702	0.378	0.477	2.76802479695162e-10	down
E80_vs_E38	Endocardial cells	TGFBR3	1.12099760851574e-14	0.441069286423004	-0.694147	0.111	0.225	3.12870432536743e-10	down
E80_vs_E38	Endocardial cells	ENSSSCG00000001455	1.33436912974243e-14	0.421602586267558	-0.701705	0.421	0.517	3.72422424111113e-10	down
E80_vs_E38	Endocardial cells	IGSF3	1.45895008311281e-14	0.429704873391874	-0.639155	0.234	0.36	4.07192968196785e-10	down
E80_vs_E38	Endocardial cells	ZNF521	1.58560773694149e-14	0.424033440746575	-0.441903	0.332	0.468	4.42543119380369e-10	down
E80_vs_E38	Endocardial cells	LIMCH1	1.61278041934496e-14	0.424743337792144	-0.549738	0.319	0.452	4.50127015039179e-10	down
E80_vs_E38	Endocardial cells	TSPAN14	1.76127597977422e-14	0.426830101789506	-0.509656	0.282	0.412	4.91572125954984e-10	down
E80_vs_E38	Endocardial cells	CRADD	1.94823894172108e-14	0.542334576480843	0.405587825632532	0.162	0.077	5.43753488634354e-10	up
E80_vs_E38	Endocardial cells	CFLAR	1.97237315911367e-14	0.559305105568778	0.504471882815534	0.303	0.185	5.50489348708625e-10	up
E80_vs_E38	Endocardial cells	ENSSSCG00000003079	2.01790555494759e-14	0.443456035370616	-0.665622	0.099	0.209	5.63197440385873e-10	down
E80_vs_E38	Endocardial cells	DDX5	2.42429892786789e-14	0.420964234454231	-0.48436	0.462	0.565	6.76621830767928e-10	down
E80_vs_E38	Endocardial cells	HEXB	2.67775810400745e-14	0.438473625397244	-0.52975	0.142	0.258	7.4736228682848e-10	down
E80_vs_E38	Endocardial cells	TMEM63B	2.98422972378091e-14	0.539710465703909	0.464778938245344	0.145	0.067	8.32898515907251e-10	up
E80_vs_E38	Endocardial cells	ENSSSCG00000033310	3.08246819443333e-14	0.580886177764146	0.496579721350397	0.702	0.631	8.60316873066342e-10	up
E80_vs_E38	Endocardial cells	EDIL3	4.37770734368168e-14	0.43392116018422	-0.481838	0.184	0.321	1.22181811962156e-09	down
E80_vs_E38	Endocardial cells	DPYSL3	4.56053698389159e-14	0.573390089184078	0.615278326883007	0.508	0.387	1.27284587220414e-09	up
E80_vs_E38	Endocardial cells	AIF1L	4.96984012217184e-14	0.448167920195249	-0.517089	0.073	0.178	1.38708237809816e-09	down
E80_vs_E38	Endocardial cells	IL27RA	5.25852698996987e-14	0.449356749442536	-0.524315	0.07	0.169	1.46765488290059e-09	down
E80_vs_E38	Endocardial cells	TNFAIP1	5.31717931300539e-14	0.553208273389652	0.387323092457158	0.251	0.144	1.4840247462598e-09	up
E80_vs_E38	Endocardial cells	GOLM1	5.46646383199313e-14	0.429205403499959	-0.508086	0.27	0.393	1.52569005550928e-09	down
E80_vs_E38	Endocardial cells	ENSSSCG00000012178	5.47690819140244e-14	0.446387369791886	-0.544518	0.087	0.192	1.52860507622042e-09	down
E80_vs_E38	Endocardial cells	P3H2	6.41535005898229e-14	0.435283381406118	-0.680739	0.183	0.306	1.79052420146196e-09	down
E80_vs_E38	Endocardial cells	ENSSSCG00000035293	6.52420506367063e-14	0.566710289618467	0.800608425522839	0.395	0.283	1.82090563327047e-09	up
E80_vs_E38	Endocardial cells	RPN1	7.28395214191734e-14	0.436714791076138	-0.479863	0.17	0.29	2.03295104280913e-09	down
E80_vs_E38	Endocardial cells	SPTBN1	7.89376449198833e-14	0.58093247173795	0.366948637839323	0.836	0.756	2.20314966971394e-09	up
E80_vs_E38	Endocardial cells	TNFAIP8L1	8.08178283750346e-14	0.532433221363642	0.488748567090788	0.107	0.043	2.25562558994722e-09	up
E80_vs_E38	Endocardial cells	SAMD9	8.38259920644432e-14	0.53439827429533	0.427934237112937	0.118	0.049	2.33958343851861e-09	up
E80_vs_E38	Endocardial cells	ROR1	8.4856381344638e-14	0.440384472294151	-0.664185	0.136	0.251	2.36834160332885e-09	down
E80_vs_E38	Endocardial cells	ENSSSCG00000050944	9.29022251139344e-14	0.456257581690346	-0.71821	0.039	0.126	2.59290110292991e-09	down
E80_vs_E38	Endocardial cells	S100A10	9.91313035944748e-14	0.574008408332377	0.543717382704056	0.539	0.426	2.76675468332179e-09	up
E80_vs_E38	Endocardial cells	ENSSSCG00000036669	1.01640871701077e-13	0.572951558995862	0.383671717991298	0.534	0.396	2.83679672917706e-09	up
E80_vs_E38	Endocardial cells	BGN	1.09249364850422e-13	0.426830606814675	-0.446529	0.325	0.461	3.04914977297527e-09	down
E80_vs_E38	Endocardial cells	RPS4X	1.6063194095054e-13	0.577813941320789	0.427832284571839	0.664	0.586	4.48323747192957e-09	up
E80_vs_E38	Endocardial cells	JAM2	2.03575940103859e-13	0.560101193576484	0.461603490643945	0.335	0.217	5.6818044882987e-09	up
E80_vs_E38	Endocardial cells	PGRMC1	2.42230677560179e-13	0.427278059114206	-0.488006	0.355	0.471	6.76065821070458e-09	down
E80_vs_E38	Endocardial cells	CD81	2.63291877978893e-13	0.422026639067602	-0.404142	0.585	0.67	7.34847631439092e-09	down
E80_vs_E38	Endocardial cells	TXNDC5	2.71121022746094e-13	0.430714923729416	-0.434709	0.276	0.403	7.56698774484347e-09	down
E80_vs_E38	Endocardial cells	KLHL24	2.82060026672399e-13	0.542748697119235	0.441674496311468	0.174	0.089	7.87229534442667e-09	up
E80_vs_E38	Endocardial cells	RAB5C	2.85596761509347e-13	0.542697016210298	0.384624239214548	0.174	0.089	7.97100561372587e-09	up
E80_vs_E38	Endocardial cells	SRP14	2.9689428480181e-13	0.548664393604496	0.470171815284618	0.222	0.125	8.28631948881853e-09	up
E80_vs_E38	Endocardial cells	GPR182	3.21930643618879e-13	0.447681244274277	-0.509729	0.092	0.195	8.98508426340291e-09	down
E80_vs_E38	Endocardial cells	LRMDA	3.46871478610201e-13	0.543568352968151	0.559394784448702	0.181	0.095	9.6811829680107e-09	up
E80_vs_E38	Endocardial cells	LTBP2	3.91414284769759e-13	0.534308211473566	0.638676292900372	0.12	0.053	1.0924372687924e-08	up
E80_vs_E38	Endocardial cells	RPS9	4.39169225678198e-13	0.575770609487942	0.452927008330597	0.643	0.554	1.22572130886785e-08	up
E80_vs_E38	Endocardial cells	PDAP1	4.4205317063968e-13	0.544083478640297	0.395249014867219	0.187	0.099	1.23377039925535e-08	up
E80_vs_E38	Endocardial cells	PLOD1	4.62863039214099e-13	0.435128507021028	-0.513626	0.223	0.338	1.29185074244655e-08	down
E80_vs_E38	Endocardial cells	SFRP1	5.14403975198772e-13	0.449565156495516	-0.544712	0.082	0.183	1.43570149477977e-08	down
E80_vs_E38	Endocardial cells	GABRA4	5.2947754989621e-13	0.448252091056711	-0.584136	0.091	0.194	1.47777184176032e-08	down
E80_vs_E38	Endocardial cells	TPT1	6.50170294793022e-13	0.578330077043273	0.364892081461246	0.945	0.963	1.81462529276733e-08	up
E80_vs_E38	Endocardial cells	KCNMA1	6.53374203004195e-13	0.446806709023689	-0.568892	0.102	0.209	1.82356740058471e-08	down
E80_vs_E38	Endocardial cells	CDH18	6.77283172085502e-13	0.452855227128336	-0.725599	0.066	0.159	1.89029733329064e-08	down
E80_vs_E38	Endocardial cells	LXN	6.899312809333e-13	0.550457737978802	0.520932019171336	0.242	0.143	1.92559820508484e-08	up
E80_vs_E38	Endocardial cells	IVNS1ABP	7.04589983622359e-13	0.567435505760822	0.527639388215285	0.454	0.341	1.96651064429e-08	up
E80_vs_E38	Endocardial cells	APLP2	7.1030134795585e-13	0.423735644238723	-0.388514	0.558	0.655	1.98245106214478e-08	down
E80_vs_E38	Endocardial cells	GYG1	7.28176457726294e-13	0.446487701458748	-0.448613	0.107	0.212	2.03234049351409e-08	down
E80_vs_E38	Endocardial cells	TGFBI	7.39494265386778e-13	0.544829232472849	0.350965696463661	0.197	0.105	2.0639284946945e-08	up
E80_vs_E38	Endocardial cells	RPS13	7.76675167049229e-13	0.576462662310881	0.440396671856103	0.712	0.641	2.1677003912344e-08	up
E80_vs_E38	Endocardial cells	PTN	7.79986035262761e-13	0.433800122485438	-0.297469	0.236	0.374	2.17694102441837e-08	down
E80_vs_E38	Endocardial cells	SPCS2	1.01973219468445e-12	0.432912624922184	-0.50205	0.276	0.391	2.84607255536431e-08	down
E80_vs_E38	Endocardial cells	ENSSSCG00000035904	1.08073822906025e-12	0.576802039224295	0.410299027929329	0.764	0.72	3.01634039730716e-08	up
E80_vs_E38	Endocardial cells	ENSSSCG00000025403	1.10486008788567e-12	0.557076261157268	0.432739869284511	0.315	0.206	3.08366450528891e-08	up
E80_vs_E38	Endocardial cells	ENSSSCG00000006581	1.14376648585329e-12	0.545071476212136	0.410847372231801	0.199	0.11	3.19225226201653e-08	up
E80_vs_E38	Endocardial cells	TMEM8B	1.26164656703329e-12	0.550404205310912	0.461087932296541	0.245	0.148	3.52125556858991e-08	up
E80_vs_E38	Endocardial cells	ENSSSCG00000038865	1.28942505088659e-12	0.531595384608651	0.261013760604426	0.109	0.046	3.59878531702449e-08	up
E80_vs_E38	Endocardial cells	ENSSSCG00000036155	1.3041001493776e-12	0.435560303540327	-0.541742	0.232	0.352	3.63974351691289e-08	down
E80_vs_E38	Endocardial cells	PLK2	1.33087662935894e-12	0.42876552657796	-0.475649	0.376	0.494	3.71447667254079e-08	down
E80_vs_E38	Endocardial cells	GRN	1.63638342126417e-12	0.438456791224952	-0.486551	0.198	0.312	4.56714612874829e-08	down
E80_vs_E38	Endocardial cells	ENSSSCG00000040109	1.70950357514041e-12	0.544504332947606	0.655483858794152	0.197	0.109	4.77122447821689e-08	up
E80_vs_E38	Endocardial cells	ATXN1	1.75747152280766e-12	0.435440780917052	-0.551788	0.242	0.36	4.90510302015619e-08	down
E80_vs_E38	Endocardial cells	SETX	1.80450734689839e-12	0.54110046331009	0.452216939763572	0.171	0.089	5.0363800051934e-08	up
E80_vs_E38	Endocardial cells	PLCL1	1.86536838607297e-12	0.547180461316924	0.602165790568733	0.219	0.127	5.20624316552967e-08	up
E80_vs_E38	Endocardial cells	NTM	1.92620071373059e-12	0.456622041520476	-0.63903	0.053	0.139	5.37602619202207e-08	down
E80_vs_E38	Endocardial cells	SLCO2A1	1.9280911946413e-12	0.4365030171887	-0.635122	0.232	0.343	5.38130252424387e-08	down
E80_vs_E38	Endocardial cells	AASS	1.97294907233803e-12	0.459216524154175	-0.464334	0.04	0.122	5.50650086089544e-08	down
E80_vs_E38	Endocardial cells	ADAMTS15	2.37353885313565e-12	0.453629262370339	-0.599506	0.069	0.162	6.62454693910159e-08	down
E80_vs_E38	Endocardial cells	FOLH1B	2.82769170337912e-12	0.457815752677728	-0.480181	0.049	0.133	7.89208754413112e-08	down
E80_vs_E38	Endocardial cells	ITGA9	2.98433024652474e-12	0.436994238336191	-0.529445	0.231	0.345	8.32926571805056e-08	down
E80_vs_E38	Endocardial cells	HYOU1	3.03108952527091e-12	0.454350943336513	-0.408879	0.066	0.158	8.4597708650311e-08	down
E80_vs_E38	Endocardial cells	TCN2	3.21799837682154e-12	0.436970502153259	-0.470455	0.229	0.348	8.98143346970892e-08	down
E80_vs_E38	Endocardial cells	ADAMTS5	3.63413423111711e-12	0.455671584152849	-0.643749	0.062	0.149	1.01428686390479e-07	down
E80_vs_E38	Endocardial cells	RPL6	3.82169959110214e-12	0.573830976156415	0.442967809649235	0.688	0.624	1.06663635587661e-07	up
E80_vs_E38	Endocardial cells	INHBA	4.0096719135198e-12	0.461588795713616	-0.765054	0.035	0.111	1.11909943106338e-07	down
E80_vs_E38	Endocardial cells	ENSSSCG00000031476	4.37120677246239e-12	0.529463673371269	0.336630061834186	0.1	0.041	1.22000381019425e-07	up
E80_vs_E38	Endocardial cells	SMARCA2	4.37509678367173e-12	0.553851170429497	0.470554112703089	0.296	0.189	1.22108951232278e-07	up
E80_vs_E38	Endocardial cells	EMILIN2	5.32535281548208e-12	0.530939861939586	0.286100015235453	0.109	0.047	1.48630597080105e-07	up
E80_vs_E38	Endocardial cells	RPS3A	5.49813173631394e-12	0.572972433369504	0.367142660610742	0.684	0.601	1.53452856760522e-07	up
E80_vs_E38	Endocardial cells	RN18S	5.52840156887654e-12	0.530396286516266	0.29953273729429	0.106	0.045	1.54297687787344e-07	up
E80_vs_E38	Endocardial cells	NDRG2	5.75103754289762e-12	0.536398847330555	0.374867598787099	0.143	0.07	1.60511457822272e-07	up
E80_vs_E38	Endocardial cells	ANPEP	6.05556541702941e-12	0.459460956335861	-0.446598	0.045	0.126	1.69010830789291e-07	down
E80_vs_E38	Endocardial cells	EEF1B2	6.93436701821788e-12	0.57051296079759	0.45150039494304	0.6	0.5	1.93538183478461e-07	up
E80_vs_E38	Endocardial cells	TMEM132A	6.98117913954722e-12	0.462412491763881	-0.405088	0.034	0.108	1.94844709784763e-07	down
E80_vs_E38	Endocardial cells	SCARB1	7.20963019591122e-12	0.452841928132225	-0.522124	0.084	0.175	2.01220778767882e-07	down
E80_vs_E38	Endocardial cells	YBX3	7.34950216288595e-12	0.555532399216336	0.472315811159864	0.317	0.214	2.05124605366147e-07	up
E80_vs_E38	Endocardial cells	CAPN2	7.93308392504921e-12	0.556769542538102	0.403616654568097	0.339	0.228	2.21412372348123e-07	up
E80_vs_E38	Endocardial cells	NOSTRIN	9.54320407777335e-12	0.537169010712931	0.362823826839773	0.151	0.076	2.66350825810654e-07	up
E80_vs_E38	Endocardial cells	ADAMTS1	1.05187223478482e-11	0.445748007928222	-0.736021	0.145	0.248	2.93577540728442e-07	down
E80_vs_E38	Endocardial cells	EFNA5	1.06370502618157e-11	0.545684071741855	0.621697431994166	0.218	0.129	2.96880072807275e-07	up
E80_vs_E38	Endocardial cells	ENSSSCG00000009133	1.09975853927999e-11	0.538933231969171	0.257395360184383	0.165	0.086	3.06942608313045e-07	up
E80_vs_E38	Endocardial cells	CIART	1.10751839715439e-11	0.547720164880617	0.489998803519439	0.238	0.144	3.09108384645791e-07	up
E80_vs_E38	Endocardial cells	DACH1	1.11786774294551e-11	0.555970424379383	0.673420696839563	0.331	0.224	3.11996887056091e-07	up
E80_vs_E38	Endocardial cells	CHRNB1	1.28626842297746e-11	0.542283063913629	0.512454221991955	0.189	0.107	3.58997516853009e-07	up
E80_vs_E38	Endocardial cells	PPIB	1.38390747245654e-11	0.429594441221636	-0.391797	0.484	0.578	3.8624857556262e-07	down
E80_vs_E38	Endocardial cells	CST3	1.38474984051813e-11	0.427823149613033	-0.458835	0.586	0.679	3.86483680488609e-07	down
E80_vs_E38	Endocardial cells	PIEZO1	1.41825276220769e-11	0.446307239131774	-0.481217	0.143	0.245	3.95834345932166e-07	down
E80_vs_E38	Endocardial cells	COL19A1	1.43069460094937e-11	0.555380386640536	0.384632122197565	0.33	0.22	3.99306863124969e-07	up
E80_vs_E38	Endocardial cells	CALR	1.44737150904918e-11	0.430148790515223	-0.404333	0.46	0.559	4.03961388175627e-07	down
E80_vs_E38	Endocardial cells	B4GAT1	1.46109611700185e-11	0.453220360325357	-0.476849	0.084	0.178	4.07791926255217e-07	down
E80_vs_E38	Endocardial cells	ENSSSCG00000049534	1.72117905763684e-11	0.55997258050017	0.478558612461272	0.394	0.286	4.80381074986442e-07	up
E80_vs_E38	Endocardial cells	CTSV	1.74193387718827e-11	0.436537190558453	-0.493172	0.286	0.392	4.86173745123247e-07	down
E80_vs_E38	Endocardial cells	ABCC9	1.81519315040188e-11	0.531763726331575	0.359529530411496	0.117	0.054	5.06620408277165e-07	up
E80_vs_E38	Endocardial cells	GOLIM4	1.83739264122291e-11	0.432669707816005	-0.376172	0.366	0.49	5.12816286165315e-07	down
E80_vs_E38	Endocardial cells	CLDN5	1.86881505895329e-11	0.556380336474702	0.402723559169412	0.348	0.236	5.21586282953863e-07	up
E80_vs_E38	Endocardial cells	RPS3	2.00362779815516e-11	0.572825302703669	0.389856515962058	0.811	0.814	5.59212518465105e-07	up
E80_vs_E38	Endocardial cells	SEMA3A	2.04418262961412e-11	0.464345559768214	-0.447405	0.03	0.102	5.705313719253e-07	down
E80_vs_E38	Endocardial cells	ANXA6	2.06093902526977e-11	0.450563759595899	-0.390201	0.107	0.206	5.75208081952792e-07	down
E80_vs_E38	Endocardial cells	PCDHGA4	2.310476786978e-11	0.437177394130732	-0.466613	0.282	0.387	6.4485407124556e-07	down
E80_vs_E38	Endocardial cells	APP	2.42239795442275e-11	0.42737098374526	-0.275308	0.818	0.855	6.76091269079388e-07	down
E80_vs_E38	Endocardial cells	IFITM3	2.47148951910506e-11	0.558761361803734	0.464824462695915	0.381	0.275	6.89792724782223e-07	up
E80_vs_E38	Endocardial cells	MYL9	2.49652162728794e-11	0.455764677125626	-0.432391	0.074	0.161	6.96779186176065e-07	down
E80_vs_E38	Endocardial cells	ABCC1	2.56715164924797e-11	0.456422219895366	-0.557284	0.071	0.156	7.16492025305108e-07	down
E80_vs_E38	Endocardial cells	CALU	2.61856182128452e-11	0.435195002001583	-0.414512	0.324	0.435	7.30840604320509e-07	down
E80_vs_E38	Endocardial cells	RPL7	2.68477866927065e-11	0.571172692009727	0.387579911021027	0.703	0.65	7.49321726593439e-07	up
E80_vs_E38	Endocardial cells	OGN	2.7295647346876e-11	0.54142519449361	0.294842677477726	0.191	0.105	7.61821517451308e-07	up
E80_vs_E38	Endocardial cells	CDC42EP3	2.86876679566154e-11	0.549577647451357	0.415603293052949	0.267	0.169	8.00672812669137e-07	up
E80_vs_E38	Endocardial cells	HDAC7	2.88543395839171e-11	0.558371482373443	0.434861510841787	0.38	0.271	8.05324617787128e-07	up
E80_vs_E38	Endocardial cells	ENSSSCG00000020830	2.91191107798558e-11	0.568027226916899	0.391108311965276	0.593	0.486	8.12714381865775e-07	up
E80_vs_E38	Endocardial cells	ENSSSCG00000017509	2.94330097994262e-11	0.570882302537684	0.409951468324239	0.704	0.636	8.21475303501984e-07	up
E80_vs_E38	Endocardial cells	ENSSSCG00000033190	3.2230589277638e-11	0.560665475031724	0.480114211004106	0.42	0.311	8.99555746738878e-07	up
E80_vs_E38	Endocardial cells	FKBP9	3.2397754923186e-11	0.435720901543997	-0.401623	0.314	0.431	9.0422133990612e-07	down
E80_vs_E38	Endocardial cells	SYF2	3.27751200861146e-11	0.540593081357198	0.380248147110034	0.183	0.101	9.14753601603457e-07	up
E80_vs_E38	Endocardial cells	ENSSSCG00000035525	3.34606938720047e-11	0.462154592244362	-0.654736	0.043	0.117	9.33887965967651e-07	down
E80_vs_E38	Endocardial cells	CAMK2D	3.63580160113958e-11	0.552786745715451	0.388183158776761	0.308	0.204	1.01475222687806e-06	up
E80_vs_E38	Endocardial cells	NEO1	3.71835731615821e-11	0.448094018178886	-0.511384	0.136	0.238	1.03779352693976e-06	down
E80_vs_E38	Endocardial cells	NFIB	3.79835510491425e-11	0.429013325594103	-0.330837	0.622	0.712	1.06012090978157e-06	down
E80_vs_E38	Endocardial cells	DUSP1	3.92733580110107e-11	0.529029183384403	0.260060473463071	0.103	0.045	1.09611942208731e-06	up
E80_vs_E38	Endocardial cells	ERP29	3.99909128697249e-11	0.442826100643436	-0.437433	0.196	0.306	1.11614637819402e-06	down
E80_vs_E38	Endocardial cells	TEK	4.08975017368171e-11	0.433177763135789	-0.506121	0.408	0.505	1.14144927347457e-06	down
E80_vs_E38	Endocardial cells	P3H1	4.6832136811642e-11	0.439626597857549	-0.412727	0.249	0.361	1.30708493841293e-06	down
E80_vs_E38	Endocardial cells	CHMP3	4.7053605172021e-11	0.547229785441741	0.455447140598355	0.246	0.153	1.31326612035111e-06	up
E80_vs_E38	Endocardial cells	IL6ST	5.37807845074489e-11	0.43173490622861	-0.331378	0.466	0.579	1.5010216956029e-06	down
E80_vs_E38	Endocardial cells	LDHA	5.73373255271311e-11	0.441638281446486	-0.469794	0.222	0.331	1.60028475546223e-06	down
E80_vs_E38	Endocardial cells	DHCR24	5.98370109402524e-11	0.455989581667452	-0.506132	0.079	0.166	1.67005097534244e-06	down
E80_vs_E38	Endocardial cells	PECAM1	6.16842763692136e-11	0.42879835321393	-0.298875	0.876	0.891	1.72160815346475e-06	down
E80_vs_E38	Endocardial cells	OLFML2A	6.17928677549131e-11	0.454384443339375	-0.683739	0.092	0.18	1.72463893903962e-06	down
E80_vs_E38	Endocardial cells	ENSSSCG00000050251	6.35774915823366e-11	0.54383029268902	0.421908700101922	0.216	0.128	1.77444779006301e-06	up
E80_vs_E38	Endocardial cells	PGAM1	6.85327593280437e-11	0.43657271066199	-0.461496	0.323	0.435	1.9127493128457e-06	down
E80_vs_E38	Endocardial cells	FADS2	6.91918025031105e-11	0.455841104267833	-0.511899	0.082	0.168	1.93114320786182e-06	down
E80_vs_E38	Endocardial cells	FLOT2	7.7458903303066e-11	0.529823251291433	0.283596784431596	0.11	0.05	2.16187799118857e-06	up
E80_vs_E38	Endocardial cells	ITGB1	7.87474002657307e-11	0.429404215074732	-0.282059	0.776	0.815	2.19783994141655e-06	down
E80_vs_E38	Endocardial cells	NEBL	8.09948538115063e-11	0.559330693510662	0.607033125897378	0.418	0.309	2.26056636987914e-06	up
E80_vs_E38	Endocardial cells	MYO1B	8.72984450772548e-11	0.549377320801078	0.410605366664469	0.28	0.179	2.43649960210618e-06	up
E80_vs_E38	Endocardial cells	SGCE	9.07784458403024e-11	0.459890732754485	-0.468059	0.06	0.138	2.53362642340284e-06	down
E80_vs_E38	Endocardial cells	CKM	1.01256654364162e-10	0.461605124860739	-0.513279	0.052	0.127	2.82607322330377e-06	down
E80_vs_E38	Endocardial cells	PDIA4	1.27278052783186e-10	0.446885829633463	-0.486166	0.171	0.268	3.55233045317872e-06	down
E80_vs_E38	Endocardial cells	RALB	1.33300891729089e-10	0.55042423797594	0.402168768534068	0.294	0.196	3.72042788815888e-06	up
E80_vs_E38	Endocardial cells	DOCK9	1.33795185255493e-10	0.556032205791696	0.460430310369995	0.375	0.267	3.7342236204808e-06	up
E80_vs_E38	Endocardial cells	RPS6	1.36264147617373e-10	0.569697008466579	0.354339274499482	0.813	0.805	3.80313236000088e-06	up
E80_vs_E38	Endocardial cells	MAP1LC3B	1.44335047912371e-10	0.540759571321169	0.359878671334102	0.195	0.112	4.02839118723428e-06	up
E80_vs_E38	Endocardial cells	DHX40	1.48013021973954e-10	0.528424163232215	0.318256918119743	0.103	0.047	4.13104344329304e-06	up
E80_vs_E38	Endocardial cells	ENSSSCG00000003691	1.48743230534126e-10	0.566849171539879	0.397348892900365	0.628	0.547	4.15142356420745e-06	up
E80_vs_E38	Endocardial cells	THSD4	1.49441864480132e-10	0.529263515062712	0.336142616070328	0.109	0.05	4.17092243764049e-06	up
E80_vs_E38	Endocardial cells	TNFRSF1B	1.86706112276427e-10	0.444427367111886	-0.563166	0.213	0.309	5.21096759363507e-06	down
E80_vs_E38	Endocardial cells	SURF4	1.90136032156302e-10	0.446201352188055	-0.385772	0.182	0.286	5.30669665748239e-06	down
E80_vs_E38	Endocardial cells	NCALD	1.90760318625505e-10	0.530396286516266	0.322080944569426	0.117	0.056	5.32412049283784e-06	up
E80_vs_E38	Endocardial cells	DHRS3	1.96204800914522e-10	0.540009777287267	0.30064846888435	0.191	0.109	5.47607599352431e-06	up
E80_vs_E38	Endocardial cells	ENSSSCG00000000207	2.00957286509217e-10	0.434993328617521	-0.407906	0.44	0.524	5.60871786647224e-06	down
E80_vs_E38	Endocardial cells	PLOD2	2.09633122307803e-10	0.45132500086696	-0.47764	0.128	0.223	5.85086044361079e-06	down
E80_vs_E38	Endocardial cells	CORO1C	2.25222747744293e-10	0.539778980785139	0.329450174651794	0.189	0.109	6.28596688954321e-06	up
E80_vs_E38	Endocardial cells	ENSSSCG00000003090	2.91789432380567e-10	0.451606299885965	-0.368319	0.128	0.225	8.14384305774163e-06	down
E80_vs_E38	Endocardial cells	NFATC1	3.99204220026498e-10	0.458955762825367	-0.321051	0.074	0.157	1.11417897809396e-05	down
E80_vs_E38	Endocardial cells	NID2	4.28425264245111e-10	0.433545084775208	-0.47981	0.58	0.659	1.1957349125081e-05	down
E80_vs_E38	Endocardial cells	EMP3	4.36136063627976e-10	0.453084508554958	-0.395496	0.121	0.213	1.21725575358568e-05	down
E80_vs_E38	Endocardial cells	MESD	4.45010946592566e-10	0.449101711732307	-0.428619	0.162	0.261	1.24202555193985e-05	down
E80_vs_E38	Endocardial cells	TSPO	4.48151526538968e-10	0.527507037525727	0.27215298526646	0.101	0.046	1.25079091057026e-05	up
E80_vs_E38	Endocardial cells	FHOD3	4.79072680490167e-10	0.543322574052682	0.678947442570557	0.226	0.143	1.33709185124805e-05	up
E80_vs_E38	Endocardial cells	DDIT4	4.89555543743519e-10	0.541011410538663	0.594231288985128	0.202	0.125	1.36634952258816e-05	up
E80_vs_E38	Endocardial cells	ENSSSCG00000038455	5.04451082636781e-10	0.531547575559341	0.482078673263654	0.127	0.065	1.40792297163925e-05	up
E80_vs_E38	Endocardial cells	TCF4	5.50901579026841e-10	0.562824625969943	0.489883636079843	0.574	0.462	1.53756630706391e-05	up
E80_vs_E38	Endocardial cells	HSPB7	5.61796590331662e-10	0.449567176596191	-0.49569	0.164	0.257	1.56797428361567e-05	down
E80_vs_E38	Endocardial cells	TSPAN9	6.27954361767521e-10	0.439930454667426	-0.386782	0.328	0.432	1.75262062369315e-05	down
E80_vs_E38	Endocardial cells	MTUS1	7.02082646076914e-10	0.546149536605739	0.508028432397454	0.26	0.174	1.95951266520067e-05	up
E80_vs_E38	Endocardial cells	CAV1	7.17885143501738e-10	0.540114654180649	0.345581471126682	0.201	0.12	2.00361743551335e-05	up
E80_vs_E38	Endocardial cells	SCD	7.74762792370864e-10	0.465831007131292	-0.510439	0.043	0.11	2.16236295350708e-05	down
E80_vs_E38	Endocardial cells	RHOB	7.8387070153892e-10	0.550352692743697	0.415362666163421	0.316	0.223	2.18778312799513e-05	up
E80_vs_E38	Endocardial cells	RPS15	7.86770262770735e-10	0.565614553343957	0.36389004889932	0.694	0.647	2.19587580339312e-05	up
E80_vs_E38	Endocardial cells	TGFB2	7.87361210102264e-10	0.463422542101423	-0.447051	0.054	0.127	2.19752513739542e-05	down
E80_vs_E38	Endocardial cells	ENSSSCG00000024791	7.99949253421045e-10	0.539794804907094	0.319917027088276	0.198	0.119	2.23265836629814e-05	up
E80_vs_E38	Endocardial cells	TRIM22	8.15233609473919e-10	0.54113733014741	0.39063004726811	0.21	0.129	2.27531700404171e-05	up
E80_vs_E38	Endocardial cells	LAPTM4B	8.37423709044382e-10	0.443802650978116	-0.472887	0.258	0.356	2.33724957194287e-05	down
E80_vs_E38	Endocardial cells	PSAP	9.11541353144384e-10	0.434917406500482	-0.348384	0.579	0.65	2.54411191662598e-05	down
E80_vs_E38	Endocardial cells	CALD1	9.66666481834694e-10	0.562769914909993	0.401395919963619	0.591	0.498	2.69796615080063e-05	up
E80_vs_E38	Endocardial cells	LRRC8A	1.03741328236634e-09	0.455255275072059	-0.39845	0.112	0.201	2.89542047108445e-05	down
E80_vs_E38	Endocardial cells	TRIB2	1.07429259564931e-09	0.534696744170074	0.29002090887702	0.156	0.086	2.99835063445724e-05	up
E80_vs_E38	Endocardial cells	EVA1B	1.07791607403593e-09	0.536584359909217	0.26827487427753	0.172	0.098	3.00846376263428e-05	up
E80_vs_E38	Endocardial cells	EPB41L4A	1.08461284365397e-09	0.438565203294515	-0.303264	0.381	0.5	3.02715444663824e-05	down
E80_vs_E38	Endocardial cells	MMD	1.10686062201955e-09	0.458502081882087	-0.571501	0.089	0.169	3.08924799605656e-05	down
E80_vs_E38	Endocardial cells	ENSSSCG00000044813	1.10880997355352e-09	0.563255075755459	0.3808862690698	0.609	0.532	3.09468863618788e-05	up
E80_vs_E38	Endocardial cells	EIF2AK2	1.11199344884522e-09	0.53879384502259	0.405998694955248	0.191	0.114	3.10357371572701e-05	up
E80_vs_E38	Endocardial cells	AIDA	1.11890405376114e-09	0.53465970899103	0.341153872881527	0.155	0.086	3.12286121404733e-05	up
E80_vs_E38	Endocardial cells	RASSF8	1.13038106464771e-09	0.445564852133681	-0.511021	0.233	0.332	3.15489355143176e-05	down
E80_vs_E38	Endocardial cells	MED4	1.14285284544651e-09	0.541838473423387	0.378315796555218	0.22	0.138	3.1897022916412e-05	up
E80_vs_E38	Endocardial cells	CLEC1A	1.15475378468093e-09	0.536618701620693	0.416362620065385	0.172	0.099	3.22291781304449e-05	up
E80_vs_E38	Endocardial cells	MOGS	1.155122937821e-09	0.463115823482256	-0.433686	0.06	0.131	3.22394811945842e-05	down
E80_vs_E38	Endocardial cells	PLXDC2	1.17220161622445e-09	0.438470090221063	-0.494533	0.412	0.502	3.27161471088244e-05	down
E80_vs_E38	Endocardial cells	CLK1	1.19879847731715e-09	0.548128225216984	0.363559975487522	0.298	0.201	3.34584655019218e-05	up
E80_vs_E38	Endocardial cells	MYBPC3	1.21523612198774e-09	0.443000334326662	-0.37881	0.276	0.386	3.39172401646778e-05	down
E80_vs_E38	Endocardial cells	ATP1A1	1.22759221139181e-09	0.43801910274535	-0.364726	0.426	0.522	3.42620986199455e-05	down
E80_vs_E38	Endocardial cells	C12orf57	1.24631175243593e-09	0.545036629475491	0.403024499226569	0.255	0.169	3.47845610104867e-05	up
E80_vs_E38	Endocardial cells	CTSH	1.27707381355764e-09	0.466236542341815	-0.388815	0.043	0.11	3.56431301363937e-05	down
E80_vs_E38	Endocardial cells	IPO4	1.33444957946897e-09	0.457247262679414	-0.415459	0.099	0.183	3.72444877629791e-05	down
E80_vs_E38	Endocardial cells	ARHGAP10	1.39068341643884e-09	0.533233012889252	0.33635422943632	0.145	0.079	3.88139741528079e-05	up
E80_vs_E38	Endocardial cells	RASGEF1B	1.4070310075839e-09	0.45998029055108	-0.477498	0.08	0.158	3.92702354216666e-05	down
E80_vs_E38	Endocardial cells	CCSER1	1.490069764685e-09	0.443274731335027	-0.256655	0.272	0.387	4.15878471323583e-05	down
E80_vs_E38	Endocardial cells	ECE1	1.51695491001532e-09	0.438580522391301	-0.350973	0.423	0.513	4.23382115385276e-05	down
E80_vs_E38	Endocardial cells	DAPK1	1.51991359315223e-09	0.460005878492964	-0.481267	0.08	0.159	4.24207883848786e-05	down
E80_vs_E38	Endocardial cells	ENSSSCG00000032761	1.55341102577335e-09	0.458082574308562	-0.443451	0.096	0.176	4.33557017293341e-05	down
E80_vs_E38	Endocardial cells	NAP1L1	1.72396438460422e-09	0.56026970364113	0.390472660261743	0.533	0.442	4.81158459743037e-05	up
E80_vs_E38	Endocardial cells	ENSSSCG00000044051	1.75196897505088e-09	0.549976785676409	0.384702572926252	0.331	0.23	4.88974540936701e-05	up
E80_vs_E38	Endocardial cells	RPL4	1.78686941550731e-09	0.565197234212829	0.333596793055621	0.796	0.776	4.9871525386809e-05	up
E80_vs_E38	Endocardial cells	APLN	1.95832146508014e-09	0.544985116908276	0.49740007631582	0.259	0.175	5.46567520903866e-05	up
E80_vs_E38	Endocardial cells	SMPX	2.09794264011612e-09	0.460576725275399	-0.526445	0.08	0.157	5.85535790856409e-05	down
E80_vs_E38	Endocardial cells	CCND1	2.16525085910674e-09	0.549640270572284	0.455723992941316	0.322	0.232	6.0432151477669e-05	up
E80_vs_E38	Endocardial cells	SELENOH	2.18752244459743e-09	0.536836367468433	0.37846314941119	0.178	0.105	6.10537514287142e-05	up
E80_vs_E38	Endocardial cells	ACCS	2.48173954605361e-09	0.451847870258361	-0.471653	0.162	0.252	6.92653507303563e-05	down
E80_vs_E38	Endocardial cells	LMO2	2.5464580208621e-09	0.538673817374145	0.31255711917314	0.198	0.119	7.10716433622613e-05	up
E80_vs_E38	Endocardial cells	BMPR1A	2.59706039822794e-09	0.453016835182343	-0.447055	0.148	0.238	7.24839557145418e-05	down
E80_vs_E38	Endocardial cells	ARPC1B	2.72025937195313e-09	0.542738764957583	0.383072068297072	0.238	0.156	7.59224390712118e-05	up
E80_vs_E38	Endocardial cells	ADAMTS7	2.76302010832554e-09	0.467266288660939	-0.358211	0.043	0.107	7.71158912233658e-05	down
E80_vs_E38	Endocardial cells	CACNB2	2.78228463024192e-09	0.543460277582034	0.414105871683539	0.247	0.163	7.76535640300519e-05	up
E80_vs_E38	Endocardial cells	TMED9	2.86207691328786e-09	0.438123979638732	-0.334631	0.478	0.581	7.98805666498642e-05	down
E80_vs_E38	Endocardial cells	GRID2	2.99487271038995e-09	0.461904436444098	-0.560528	0.073	0.148	8.35868973469835e-05	down
E80_vs_E38	Endocardial cells	MAP4K4	3.10384726525589e-09	0.5515240144518	0.386720650063508	0.361	0.267	8.66283771732919e-05	up
E80_vs_E38	Endocardial cells	CLSTN2	3.27993383009917e-09	0.465397190511318	-0.574536	0.054	0.121	9.15429531980679e-05	down
E80_vs_E38	Endocardial cells	TSC22D1	3.28639229854119e-09	0.445683196364896	-0.372234	0.256	0.36	9.17232090522845e-05	down
E80_vs_E38	Endocardial cells	P3H4	3.56775796991629e-09	0.46400332104551	-0.307833	0.061	0.133	9.95761249403637e-05	down
E80_vs_E38	Endocardial cells	ENSSSCG00000001456	3.7051586964537e-09	0.443962070589725	-0.586794	0.316	0.396	0.000103410979218023	down
E80_vs_E38	Endocardial cells	RPL5	3.74835883964838e-09	0.563677276796551	0.377627606337188	0.766	0.736	0.000104616695214586	up
E80_vs_E38	Endocardial cells	ENSSSCG00000027348	3.87780527922949e-09	0.531482090629123	0.318532924913555	0.137	0.075	0.000108229545343295	up
E80_vs_E38	Endocardial cells	LITAF	4.38422889006701e-09	0.53360370136313	0.342935167418154	0.155	0.088	0.00012236382832177	up
E80_vs_E38	Endocardial cells	TLE5	4.75101210912156e-09	0.54668621001842	0.306019549697593	0.299	0.206	0.000132600747965583	up
E80_vs_E38	Endocardial cells	ROCK1	4.80960259714383e-09	0.552480027096284	0.36894540068492	0.396	0.292	0.000134236008486284	up
E80_vs_E38	Endocardial cells	ENSSSCG00000000293	5.29689294678634e-09	0.448791457936959	-0.408073	0.224	0.313	0.000147836282144807	down
E80_vs_E38	Endocardial cells	TRAM2	5.30273930175318e-09	0.461280056993774	-0.371112	0.082	0.159	0.000147999453911931	down
E80_vs_E38	Endocardial cells	ENSSSCG00000025565	5.36012706658291e-09	0.461898712825518	-0.372937	0.079	0.154	0.000149601146428329	down
E80_vs_E38	Endocardial cells	NR3C2	5.47484191886549e-09	0.529508452269566	0.381028451755266	0.125	0.065	0.000152802837955536	up
E80_vs_E38	Endocardial cells	PDE4B	6.17140343170482e-09	0.534743543169046	0.338030499574435	0.168	0.098	0.000172243869778882	up
E80_vs_E38	Endocardial cells	ZFP36L1	6.88369054144328e-09	0.553690572425828	0.379810598993576	0.424	0.328	0.000192123803011682	up
E80_vs_E38	Endocardial cells	NKAIN3	7.07804395037131e-09	0.4676221630632	-0.477403	0.046	0.11	0.000197548206654863	down
E80_vs_E38	Endocardial cells	YPEL2	7.08702514925208e-09	0.526350529889241	0.330277304377116	0.103	0.051	0.000197798871915625	up
E80_vs_E38	Endocardial cells	GPC6	7.58930845932122e-09	0.533283347064406	0.320481107863544	0.156	0.089	0.000211817599099655	up
E80_vs_E38	Endocardial cells	GALNT7	7.69402950403428e-09	0.451203794826455	-0.426085	0.192	0.283	0.000214740363457597	down
E80_vs_E38	Endocardial cells	SESN3	8.30804091312484e-09	0.453100669360359	-0.443292	0.166	0.257	0.000231877421885314	down
E80_vs_E38	Endocardial cells	PNRC2	8.35615291530449e-09	0.54719982061506	0.454986294660874	0.31	0.224	0.000233220227866148	up
E80_vs_E38	Endocardial cells	GLS	8.8321873044743e-09	0.442105093044154	-0.426589	0.399	0.492	0.000246506347667878	down
E80_vs_E38	Endocardial cells	NTAN1	1.01151676163836e-08	0.538965216896526	0.343902494044249	0.213	0.136	0.000282314328173268	up
E80_vs_E38	Endocardial cells	IGFBP5	1.21223528054961e-08	0.456936335517174	-0.686025	0.13	0.214	0.000338334866801395	down
E80_vs_E38	Endocardial cells	ID1	1.22138384631683e-08	0.547792720163197	0.43088836847114	0.33	0.24	0.000340888231507026	up
E80_vs_E38	Endocardial cells	RBX1	1.24454920531774e-08	0.548214584520844	0.374465980705539	0.34	0.246	0.00034735368320418	up
E80_vs_E38	Endocardial cells	MEGF6	1.2910153874459e-08	0.458241657236724	-0.347175	0.116	0.201	0.00036032239463615	down
E80_vs_E38	Endocardial cells	ANO6	1.37097259956707e-08	0.447590171402175	-0.44211	0.273	0.363	0.000382638452539169	down
E80_vs_E38	Endocardial cells	ENSSSCG00000000394	1.46560676784894e-08	0.452704729628042	-0.463557	0.186	0.274	0.00040905084890664	down
E80_vs_E38	Endocardial cells	EGFLAM	1.52070755356031e-08	0.531859007746749	0.337984290101387	0.148	0.085	0.000424429478198683	up
E80_vs_E38	Endocardial cells	HSPA12B	1.58885705238194e-08	0.539327488284258	0.397600382373426	0.22	0.144	0.000443450003319799	up
E80_vs_E38	Endocardial cells	NTNG1	1.59295996622292e-08	0.467980730933027	-0.473896	0.049	0.113	0.000444595126572818	down
E80_vs_E38	Endocardial cells	COPS9	1.68394440786056e-08	0.540335855204571	0.345752894708169	0.234	0.154	0.000469988884233884	up
E80_vs_E38	Endocardial cells	ENSSSCG00000027046	1.70492444999356e-08	0.467911542484906	-0.262197	0.049	0.114	0.000475844413993202	down
E80_vs_E38	Endocardial cells	SORT1	1.75154594409706e-08	0.464546728127107	-0.360343	0.071	0.141	0.000488856472997491	down
E80_vs_E38	Endocardial cells	ATP5MC3	1.86761315324061e-08	0.538989289762904	0.303466129828457	0.222	0.142	0.000521250831069453	up
E80_vs_E38	Endocardial cells	PLD3	1.87036044140809e-08	0.450362591237005	-0.344931	0.227	0.319	0.000522017599196997	down
E80_vs_E38	Endocardial cells	ROR2	2.05127811027608e-08	0.47013432659439	-0.271659	0.039	0.1	0.000572511720578053	down
E80_vs_E38	Endocardial cells	ENSSSCG00000004598	2.07532108060255e-08	0.454408011180584	-0.456024	0.17	0.256	0.000579222113596172	down
E80_vs_E38	Endocardial cells	NCBP2	2.08531886148484e-08	0.541323684434687	0.321038641657672	0.251	0.167	0.000582012494240419	up
E80_vs_E38	Endocardial cells	ADGRL4	2.10094521855512e-08	0.547452164857723	0.403254492678332	0.34	0.246	0.000586373810498733	up
E80_vs_E38	Endocardial cells	CPEB4	2.11795066240752e-08	0.454554973504696	-0.423527	0.166	0.255	0.000591120029877939	down
E80_vs_E38	Endocardial cells	ENSSSCG00000011859	2.18080316901177e-08	0.442372251358434	-0.408059	0.463	0.542	0.000608662164471184	down
E80_vs_E38	Endocardial cells	NSA2	2.22001204517334e-08	0.540770850216605	0.36644167860374	0.242	0.163	0.00061960536180788	up
E80_vs_E38	Endocardial cells	PALMD	2.47817312480284e-08	0.544108224873567	0.374989068124837	0.291	0.202	0.000691658119132473	up
E80_vs_E38	Endocardial cells	MMP2	2.53453487573666e-08	0.446126271779631	-0.362633	0.33	0.423	0.000707388683818102	down
E80_vs_E38	Endocardial cells	ERO1A	2.64879256481941e-08	0.457815584336005	-0.400991	0.134	0.215	0.000739278004841097	down
E80_vs_E38	Endocardial cells	ERG28	2.65872080305183e-08	0.462743283249426	-0.28071	0.088	0.162	0.000742048976131765	down
E80_vs_E38	Endocardial cells	TIE1	2.67354615797897e-08	0.449271063505568	-0.343285	0.259	0.35	0.000746186732691929	down
E80_vs_E38	Endocardial cells	CD93	2.68885138991956e-08	0.44056005271116	-0.369434	0.605	0.682	0.000750458422926548	down
E80_vs_E38	Endocardial cells	ATP6AP2	2.72263465652854e-08	0.453755350320809	-0.368988	0.183	0.271	0.000759887332637114	down
E80_vs_E38	Endocardial cells	ENSSSCG00000001930	2.80229316568409e-08	0.441637608079595	-0.25647	0.52	0.607	0.00078212002254243	down
E80_vs_E38	Endocardial cells	SHROOM4	3.08720250911071e-08	0.544642036476958	0.306850100914078	0.305	0.213	0.0008616382202928	up
E80_vs_E38	Endocardial cells	CALHM5	3.2053493612715e-08	0.526477459548326	0.287232682816223	0.111	0.058	0.000894613006730877	up
E80_vs_E38	Endocardial cells	C1orf115	3.21126574163906e-08	0.535042686410682	0.339065121314547	0.183	0.114	0.000896264268491463	up
E80_vs_E38	Endocardial cells	WFDC1	3.27849798319017e-08	0.470244590422905	-0.322461	0.043	0.101	0.000915028787108376	down
E80_vs_E38	Endocardial cells	ENSSSCG00000016548	3.41363854818982e-08	0.444725331961461	-0.45091	0.398	0.48	0.000952746518799779	down
E80_vs_E38	Endocardial cells	SEC11A	3.51573689253227e-08	0.450495581198115	-0.401819	0.243	0.335	0.000981242166705756	down
E80_vs_E38	Endocardial cells	ACSS3	3.60166143401509e-08	0.452994614074917	-0.485715	0.202	0.29	0.00100522370623361	down
E80_vs_E38	Endocardial cells	ERGIC3	3.64505206192981e-08	0.457078247589599	-0.361583	0.146	0.23	0.00101733403048461	down
E80_vs_E38	Endocardial cells	EIF1AX	3.65197873310894e-08	0.534982588415598	0.346954650222132	0.183	0.115	0.00101926726441071	up
E80_vs_E38	Endocardial cells	RAPGEF2	3.81844066839192e-08	0.545468931019959	0.434339108327195	0.317	0.23	0.00106572679054819	up
E80_vs_E38	Endocardial cells	RPS21	4.13593705018349e-08	0.551819454175531	0.338082528841632	0.441	0.353	0.00115434003070621	up
E80_vs_E38	Endocardial cells	ARMCX2	4.15790351862069e-08	0.462895969192118	-0.367511	0.092	0.165	0.00116047087204703	down
E80_vs_E38	Endocardial cells	NANS	4.19963030528572e-08	0.555522972079852	0.365895791664541	0.555	0.468	0.00117211681820524	up
E80_vs_E38	Endocardial cells	TUSC3	4.24420240880972e-08	0.463394260691972	-0.471956	0.09	0.16	0.00118455689229879	down
E80_vs_E38	Endocardial cells	RPL28	4.60561866515342e-08	0.552460499456425	0.306434994921779	0.463	0.374	0.00128542816944432	up
E80_vs_E38	Endocardial cells	DYNLT3	4.6714092526083e-08	0.532960130956393	0.332384916260346	0.166	0.101	0.00130379032240298	up
E80_vs_E38	Endocardial cells	DAZAP2	4.80325208855771e-08	0.535924628697079	0.27857808987262	0.198	0.125	0.00134058765791646	up
E80_vs_E38	Endocardial cells	KCTD20	4.84787011049101e-08	0.536016711619518	0.362940164464914	0.198	0.126	0.00135304054783804	up
E80_vs_E38	Endocardial cells	ACVRL1	5.19074882571433e-08	0.529806585460864	0.344226266449274	0.139	0.08	0.00144873799725687	up
E80_vs_E38	Endocardial cells	FAM53B	5.25073996311991e-08	0.533963615966741	0.27654152010899	0.179	0.11	0.00146548152370677	up
E80_vs_E38	Endocardial cells	CPD	5.26995281196456e-08	0.448284917692681	-0.367808	0.308	0.398	0.00147084382981931	down
E80_vs_E38	Endocardial cells	RPL36A-HNRNPH2	5.32687693383349e-08	0.550158258053721	0.350662758664967	0.416	0.323	0.00148673135223293	up
E80_vs_E38	Endocardial cells	RAC1	5.47901152725642e-08	0.549518391164888	0.334565099501681	0.4	0.311	0.00152919211725727	up
E80_vs_E38	Endocardial cells	PSME1	5.58976169100963e-08	0.539395666682042	0.31354440455457	0.238	0.161	0.00156010248796079	up
E80_vs_E38	Endocardial cells	ENSSSCG00000031838	5.80528473138023e-08	0.557310256152132	0.355890517005985	0.657	0.596	0.00162025496852822	up
E80_vs_E38	Endocardial cells	ASPH	6.13950204259705e-08	0.451359847603605	-0.32491	0.242	0.336	0.00171353502008884	down
E80_vs_E38	Endocardial cells	MYADM	6.24028136373867e-08	0.449509940410397	-0.482358	0.295	0.373	0.00174166252861946	down
E80_vs_E38	Endocardial cells	ACSL5	6.3726955201126e-08	0.528224341607105	0.301272649514499	0.128	0.071	0.00177861931966343	up
E80_vs_E38	Endocardial cells	WLS	6.45056705289787e-08	0.457492368227991	-0.443932	0.155	0.234	0.00180035326446379	down
E80_vs_E38	Endocardial cells	FJX1	6.69765033623566e-08	0.464212401465381	-0.493705	0.089	0.157	0.00186931420884337	down
E80_vs_E38	Endocardial cells	ATP6AP1	6.72543085434354e-08	0.459455064375558	-0.424886	0.133	0.21	0.00187706775144728	down
E80_vs_E38	Endocardial cells	ENSSSCG00000006564	6.79418113245294e-08	0.543563807741632	0.397559988066866	0.299	0.216	0.00189625595406762	up
E80_vs_E38	Endocardial cells	SMCHD1	7.14242351225673e-08	0.543899312795419	0.396980898382382	0.307	0.221	0.00199345040227085	up
E80_vs_E38	Endocardial cells	IFNAR1	7.29566219125609e-08	0.551636971747882	0.360457339235546	0.462	0.373	0.00203621931757958	up
E80_vs_E38	Endocardial cells	B4GALT1	7.30111101488944e-08	0.458480029116384	-0.399435	0.144	0.224	0.00203774008425564	down
E80_vs_E38	Endocardial cells	ADAM12	7.42064233972394e-08	0.467894876654336	-0.454634	0.062	0.125	0.00207110127701695	down
E80_vs_E38	Endocardial cells	ITGAV	7.49767199180082e-08	0.456912430992519	-0.347236	0.161	0.246	0.00209260025291161	down
E80_vs_E38	Endocardial cells	ROBO1	7.575822707342e-08	0.456332493757047	-0.46189	0.171	0.254	0.00211441211761915	down
E80_vs_E38	Endocardial cells	ENSSSCG00000012362	7.68079161355535e-08	0.529659286453306	0.462011097666822	0.141	0.082	0.0021437089393433	up
E80_vs_E38	Endocardial cells	RDX	7.69435093713446e-08	0.443155882078643	-0.344804	0.558	0.629	0.00214749334655423	down
E80_vs_E38	Endocardial cells	TSPAN18	8.29350608645892e-08	0.456991214918848	-0.429297	0.166	0.246	0.00231471754873068	down
E80_vs_E38	Endocardial cells	RRBP1	8.5740334923803e-08	0.445471759160904	-0.350489	0.436	0.515	0.00239301274772334	down
E80_vs_E38	Endocardial cells	RPS15A	8.75976862760336e-08	0.556049881672603	0.459446591977644	0.606	0.569	0.0024448514239641	up
E80_vs_E38	Endocardial cells	EIF3J	8.7758535675792e-08	0.543305908222113	0.460322039611651	0.298	0.218	0.00244934073071135	up
E80_vs_E38	Endocardial cells	HSD11B1L	9.18525242565608e-08	0.55594837161368	0.319208515952762	0.637	0.56	0.00256360395200061	up
E80_vs_E38	Endocardial cells	RNASEH2C	9.2599502783354e-08	0.532452075636609	0.357885166290749	0.166	0.104	0.00258445212268341	up
E80_vs_E38	Endocardial cells	MPHOSPH8	9.29950395963476e-08	0.540812430622167	0.369402140443507	0.265	0.185	0.00259549155513406	up
E80_vs_E38	Endocardial cells	PRNP	9.65035125145134e-08	0.540947104000506	0.393729473329666	0.269	0.187	0.00269341303428007	up
E80_vs_E38	Endocardial cells	FILIP1L	9.86073458521227e-08	0.543134873031622	0.41839412946058	0.3	0.217	0.00275213102273275	up
E80_vs_E38	Endocardial cells	NKAIN2	1.0037926281519e-07	0.468700560140249	-0.422204	0.06	0.121	0.00280158522517195	down
E80_vs_E38	Endocardial cells	ECM2	1.00733155910669e-07	0.535199412554724	0.320504115300394	0.197	0.127	0.00281146238146676	up
E80_vs_E38	Endocardial cells	CAPZA2	1.01179676671598e-07	0.541408865346486	0.278940749017614	0.277	0.194	0.0028239247759043	up
E80_vs_E38	Endocardial cells	MAGED1	1.09401477258784e-07	0.450162264586726	-0.288536	0.287	0.384	0.00305339523029266	down
E80_vs_E38	Endocardial cells	TSPAN13	1.11029847209505e-07	0.551884939105749	0.294328251843061	0.492	0.401	0.0030988430356173	up
E80_vs_E38	Endocardial cells	LGMN	1.12162610355127e-07	0.45466170215703	-0.38516	0.205	0.291	0.00313045845501159	down
E80_vs_E38	Endocardial cells	ENSSSCG00000013919	1.13345845714951e-07	0.52477973327264	0.251306555473885	0.105	0.055	0.00316348255390428	up
E80_vs_E38	Endocardial cells	HDAC9	1.1410099640146e-07	0.533308935006291	0.405970398019464	0.179	0.112	0.00318455880956474	up
E80_vs_E38	Endocardial cells	ENSSSCG00000002260	1.16546015351697e-07	0.525290482059991	0.392775621022657	0.108	0.058	0.00325279928846587	up
E80_vs_E38	Endocardial cells	ATRNL1	1.1887907286264e-07	0.463540886332639	-0.372853	0.099	0.172	0.00331791492359628	down
E80_vs_E38	Endocardial cells	VWA1	1.19450773336371e-07	0.535915706585764	0.277538909276281	0.208	0.136	0.00333387108381813	up
E80_vs_E38	Endocardial cells	PTPN4	1.25837613468534e-07	0.532592304291805	0.446337447258529	0.172	0.107	0.0035121277919068	up
E80_vs_E38	Endocardial cells	RPLP0	1.27416720251694e-07	0.556624600314664	0.342604990843316	0.7	0.678	0.00355620066222477	up
E80_vs_E38	Endocardial cells	FBLN1	1.27966213529234e-07	0.454247918202083	-0.286527	0.21	0.303	0.00357153701960092	down
E80_vs_E38	Endocardial cells	ENSSSCG00000013906	1.28483403941957e-07	0.547520006572061	0.329226955420421	0.388	0.299	0.00358597180402003	up
E80_vs_E38	Endocardial cells	CFD	1.2903941272404e-07	0.538830206834741	0.312453191112895	0.247	0.166	0.00360149000912795	up
E80_vs_E38	Endocardial cells	ACTB	1.33743060662445e-07	0.554639178034503	0.290431214394707	0.61	0.525	0.00373276882308883	up
E80_vs_E38	Endocardial cells	PXDN	1.37335697696861e-07	0.44956886001342	-0.409364	0.322	0.407	0.00383303932271938	down
E80_vs_E38	Endocardial cells	NKAP	1.38933945688816e-07	0.530154884485593	0.347025236246853	0.15	0.089	0.00387764642417485	up
E80_vs_E38	Endocardial cells	STXBP6	1.43731892356902e-07	0.524700275979421	0.342360869177046	0.106	0.056	0.00401155711568114	up
E80_vs_E38	Endocardial cells	ESAM	1.48842479196101e-07	0.448496691580119	-0.351624	0.368	0.44	0.00415419359436317	down
E80_vs_E38	Endocardial cells	QSOX2	1.53218519852961e-07	0.464966235700633	-0.354243	0.09	0.16	0.00427632888909615	down
E80_vs_E38	Endocardial cells	INSR	1.58238098523402e-07	0.46656447201807	-0.429979	0.079	0.144	0.00441642532978815	down
E80_vs_E38	Endocardial cells	HSPB1	1.59112453619603e-07	0.551277730511163	0.341583733385547	0.488	0.403	0.00444082858052313	up
E80_vs_E38	Endocardial cells	ITFG1	1.69221096469414e-07	0.452368382865641	-0.302259	0.255	0.349	0.00472296080246136	down
E80_vs_E38	Endocardial cells	PTGS1	1.79690979910073e-07	0.461165921305631	-0.435266	0.129	0.205	0.00501517524929015	down
E80_vs_E38	Endocardial cells	MSMO1	1.87688955072638e-07	0.461284265536847	-0.462465	0.132	0.203	0.00523839873607732	down
E80_vs_E38	Endocardial cells	SSRP1	1.88021146248603e-07	0.544389860576018	0.385151223108725	0.336	0.253	0.0052476701917985	up
E80_vs_E38	Endocardial cells	KITLG	1.89468355903873e-07	0.53445702555663	0.383883924314728	0.198	0.127	0.00528806181327709	up
E80_vs_E38	Endocardial cells	C1orf21	1.95280659401593e-07	0.539272272199139	0.260810083737948	0.259	0.179	0.00545028320389846	up
E80_vs_E38	Endocardial cells	ENSSSCG00000000405	1.9673608259868e-07	0.447059894974966	-0.354263	0.438	0.512	0.00549090406532916	down
E80_vs_E38	Endocardial cells	ATP2B1	1.98497034357492e-07	0.45049760129879	-0.43246	0.317	0.398	0.00554005222891759	down
E80_vs_E38	Endocardial cells	BCL6B	2.06693130910299e-07	0.540767483382147	0.365621044598304	0.28	0.2	0.00576880528370644	up
E80_vs_E38	Endocardial cells	ATF4	2.07918240061853e-07	0.54123059146191	0.316675600309085	0.288	0.206	0.00580299808012631	up
E80_vs_E38	Endocardial cells	ENSSSCG00000011272	2.08891423254061e-07	0.554802469505739	0.304145242050261	0.646	0.595	0.00583015962302084	up
E80_vs_E38	Endocardial cells	AUTS2	2.14952098290879e-07	0.447716764377814	-0.286523	0.403	0.496	0.00599931306329844	down
E80_vs_E38	Endocardial cells	B3GLCT	2.18465612777252e-07	0.462944283266597	-0.446563	0.115	0.186	0.0060973752526131	down
E80_vs_E38	Endocardial cells	OSTF1	2.28018447365361e-07	0.544179096738918	0.279999410861565	0.341	0.254	0.00636399486596724	up
E80_vs_E38	Endocardial cells	BEX3	2.2854840365229e-07	0.464644366326403	-0.361398	0.099	0.168	0.00637878594593541	down
E80_vs_E38	Endocardial cells	TNFRSF1A	2.39114692105888e-07	0.45432889057081	-0.371717	0.233	0.319	0.00667369105667534	down
E80_vs_E38	Endocardial cells	FBXL3	2.63655765030989e-07	0.52507449962948	0.250094512973942	0.111	0.061	0.00735863240201489	up
E80_vs_E38	Endocardial cells	NFIC	2.66872153483798e-07	0.527268160620898	0.308510034985224	0.129	0.075	0.00744840180373281	up
E80_vs_E38	Endocardial cells	ST3GAL5	2.68151675092296e-07	0.455643134401675	-0.301183	0.211	0.298	0.00748411325182597	down
E80_vs_E38	Endocardial cells	ROCK2	2.8363879123911e-07	0.545776154664295	0.309180647050534	0.378	0.29	0.00791635866348355	up
E80_vs_E38	Endocardial cells	RNASE4	2.8607653053567e-07	0.531921294184231	0.270919675768416	0.173	0.11	0.00798439596725056	up
E80_vs_E38	Endocardial cells	BPNT2	2.94713131826132e-07	0.461663707780317	-0.369312	0.133	0.207	0.00822544350926733	down
E80_vs_E38	Endocardial cells	TMTC1	3.066644816442e-07	0.526682836450293	0.365766573335945	0.125	0.072	0.00855900568268962	up
E80_vs_E38	Endocardial cells	RAMP2	3.14274868783093e-07	0.44847026192962	-0.302064	0.418	0.49	0.00877141158773613	down
E80_vs_E38	Endocardial cells	NFE2L1	3.1661376708528e-07	0.449176623799008	-0.348109	0.388	0.465	0.00883669023935015	down
E80_vs_E38	Endocardial cells	ABLIM1	3.37784451248391e-07	0.552123479327131	0.426806925172103	0.57	0.489	0.00942756403434258	up
E80_vs_E38	Endocardial cells	MXD4	3.46340683680021e-07	0.526562977143571	0.265822699477022	0.125	0.072	0.00966636848150938	up
E80_vs_E38	Endocardial cells	EHBP1L1	3.64782237809756e-07	0.527389366661403	0.296464050942451	0.132	0.078	0.0101810722572703	up
E80_vs_E38	Endocardial cells	CIAO1	3.68643522913381e-07	0.528122494864736	0.32679482948859	0.139	0.083	0.0102888407245125	up
E80_vs_E38	Endocardial cells	ASAH1	3.76872802440726e-07	0.471307668403168	-0.329045	0.054	0.111	0.0105185199161207	down
E80_vs_E38	Endocardial cells	RSRC2	4.05868265554225e-07	0.542558639314055	0.3759934692858	0.324	0.243	0.0113277832916184	up
E80_vs_E38	Endocardial cells	DPP7	4.11022807429192e-07	0.470946743749219	-0.313701	0.057	0.115	0.0114716465553487	down
E80_vs_E38	Endocardial cells	ENSSSCG00000027907	4.18900687409562e-07	0.453730267404093	-0.35341	0.27	0.351	0.0116915181856009	down
E80_vs_E38	Endocardial cells	SELENOS	4.23533486503407e-07	0.46228977064787	-0.309728	0.132	0.205	0.0118208196083101	down
E80_vs_E38	Endocardial cells	TM4SF1	4.25129355905412e-07	0.550554197786037	0.264609284289525	0.534	0.439	0.01186536032332	up
E80_vs_E38	Endocardial cells	MDFIC	4.29833125591029e-07	0.533974389837008	0.421648213025033	0.2	0.133	0.0119966425352456	up
E80_vs_E38	Endocardial cells	CD164	4.53518123979009e-07	0.462256775670177	-0.32261	0.135	0.207	0.0126576908402541	down
E80_vs_E38	Endocardial cells	CCNG2	4.53922839833724e-07	0.524760205632781	0.314879879523074	0.111	0.063	0.0126689864597592	up
E80_vs_E38	Endocardial cells	ENSSSCG00000002296	4.86614892826144e-07	0.468215062611337	-0.333128	0.079	0.141	0.0135814216587777	down
E80_vs_E38	Endocardial cells	ENSSSCG00000050627	4.92681693236782e-07	0.467751617848128	-0.36323	0.082	0.145	0.0137507460582386	down
E80_vs_E38	Endocardial cells	KLHL13	4.98539292734469e-07	0.462747323450776	-0.398275	0.129	0.202	0.013914231660219	down
E80_vs_E38	Endocardial cells	RB1CC1	5.06141027989247e-07	0.53805970676892	0.328835099573423	0.255	0.182	0.0141263960911799	up
E80_vs_E38	Endocardial cells	ENSSSCG00000036716	5.09686436865083e-07	0.553814640275623	0.329822994011387	0.694	0.676	0.0142253484529045	up
E80_vs_E38	Endocardial cells	SLC25A4	5.30823465159357e-07	0.450985118928377	-0.326772	0.349	0.439	0.0148152829125977	down
E80_vs_E38	Endocardial cells	ENSSSCG00000039506	5.35573337306499e-07	0.553639901567228	0.344792154282137	0.685	0.667	0.0149478518442244	up
E80_vs_E38	Endocardial cells	ENSSSCG00000051455	5.43638801371058e-07	0.52635103491441	0.341503560744825	0.126	0.074	0.0151729589462662	up
E80_vs_E38	Endocardial cells	TMEM165	5.52764937733001e-07	0.467284469567015	-0.311796	0.087	0.152	0.0154276694121281	down
E80_vs_E38	Endocardial cells	DDR2	5.67106194727407e-07	0.465342647793091	-0.399408	0.106	0.173	0.0158279338948419	down
E80_vs_E38	Endocardial cells	SLC22A17	5.86826975178313e-07	0.471816733773289	-0.252015	0.054	0.111	0.0163783408772267	down
E80_vs_E38	Endocardial cells	ARHGEF6	5.93479712814318e-07	0.530042263872957	0.331395902640303	0.161	0.102	0.0165640187846476	up
E80_vs_E38	Endocardial cells	RPS25	6.1300147729305e-07	0.551605996870864	0.385684160138136	0.579	0.528	0.017108871231249	up
E80_vs_E38	Endocardial cells	NUDT3	6.18437194059807e-07	0.553425434212223	0.307051657705448	0.715	0.671	0.0172605820862092	up
E80_vs_E38	Endocardial cells	NIBAN1	6.40796257239305e-07	0.459598491523489	-0.611286	0.18	0.251	0.017884623539549	down
E80_vs_E38	Endocardial cells	CYYR1	6.5999558122881e-07	0.549078345901165	0.280713746734669	0.498	0.419	0.0184204766720961	up
E80_vs_E38	Endocardial cells	ADGRA2	6.6457675676891e-07	0.454861018756971	-0.328226	0.263	0.343	0.0185483372814203	down
E80_vs_E38	Endocardial cells	STOX2	6.89209372570895e-07	0.527427243549061	0.31983684208742	0.137	0.083	0.0192358335884537	up
E80_vs_E38	Endocardial cells	ATP5F1A	7.18361513815169e-07	0.44809940511402	-0.27367	0.51	0.594	0.0200494698505814	down
E80_vs_E38	Endocardial cells	C12orf73	7.55987621761155e-07	0.465813836275554	-0.3718	0.106	0.172	0.0210996145233538	down
E80_vs_E38	Endocardial cells	MYO1E	7.63642047579198e-07	0.536771219221662	0.455046406415498	0.244	0.174	0.0213132495479354	up
E80_vs_E38	Endocardial cells	ARHGEF2	7.67999914269709e-07	0.531868434883233	0.27523021282923	0.183	0.121	0.0214348776072676	up
E80_vs_E38	Endocardial cells	CD47	7.85166132958578e-07	0.452137923046958	-0.424249	0.349	0.422	0.0219139867708739	down
E80_vs_E38	Endocardial cells	NCK1	8.18722642592113e-07	0.534458203948691	0.367801280524981	0.216	0.148	0.0228505489547459	up
E80_vs_E38	Endocardial cells	ARL6IP1	8.54697053581473e-07	0.457963388368732	-0.369192	0.21	0.289	0.0238545947654589	down
E80_vs_E38	Endocardial cells	SLA-DMA	8.75176893880307e-07	0.463891205458043	-0.403632	0.129	0.197	0.0244261871081994	down
E80_vs_E38	Endocardial cells	GNB2	9.11050966014622e-07	0.542158659380388	0.316472011998217	0.34	0.26	0.0254274324614681	up
E80_vs_E38	Endocardial cells	ITGA1	9.13776806728211e-07	0.537996746964546	0.374884455108106	0.265	0.194	0.0255035106757844	up
E80_vs_E38	Endocardial cells	EPHB4	9.4455386643561e-07	0.468658643051241	-0.273532	0.083	0.144	0.0263624984122179	down
E80_vs_E38	Endocardial cells	DYRK3	9.50326099136868e-07	0.523130321071434	0.290239328554611	0.103	0.057	0.02652360142691	up
E80_vs_E38	Endocardial cells	ENSSSCG00000001927	9.7981440047975e-07	0.458515717561644	-0.341294	0.205	0.283	0.0273466199173898	down
E80_vs_E38	Endocardial cells	AKAP6	1.03286280576586e-06	0.52741276616089	0.355482522963877	0.141	0.086	0.0288272009089252	up
E80_vs_E38	Endocardial cells	ENSA	1.03648758437986e-06	0.544016646976296	0.429062390936667	0.379	0.303	0.0289283684800418	up
E80_vs_E38	Endocardial cells	DAG1	1.07109366390505e-06	0.455780501247581	-0.252215	0.26	0.342	0.02989422415959	down
E80_vs_E38	Endocardial cells	SLC25A6	1.15282453246253e-06	0.552792974359199	0.265099987211268	0.809	0.804	0.0321753327010292	up
E80_vs_E38	Endocardial cells	ATP2B4	1.2402764055994e-06	0.453665960865936	-0.293289	0.324	0.403	0.0346161144802793	down
E80_vs_E38	Endocardial cells	TRAM1	1.29237261942681e-06	0.462109981687787	-0.330062	0.157	0.23	0.0360701198082023	down
E80_vs_E38	Endocardial cells	EDEM2	1.30520259502021e-06	0.471046570390913	-0.311097	0.067	0.125	0.036428204427014	down
E80_vs_E38	Endocardial cells	CLK4	1.32537645957483e-06	0.527457881742633	0.320282784595374	0.143	0.089	0.0369912569867336	up
E80_vs_E38	Endocardial cells	ENSSSCG00000014351	1.34375086955074e-06	0.45674375258615	-0.351215	0.251	0.329	0.0375040867691612	down
E80_vs_E38	Endocardial cells	ENSSSCG00000024974	1.35352638309616e-06	0.549458124828081	0.276610616133278	0.571	0.494	0.0377769213522139	up
E80_vs_E38	Endocardial cells	ENSSSCG00000002965	1.37180682749103e-06	0.545320621962063	0.261802616704311	0.434	0.345	0.0382871285552746	up
E80_vs_E38	Endocardial cells	HTR4	1.47795524157586e-06	0.523087562273812	0.267703872409305	0.106	0.06	0.0412497307923823	up
E80_vs_E38	Endocardial cells	USP8	1.49296018287569e-06	0.53153427656323	0.401170153794983	0.189	0.126	0.0416685187040605	up
E80_vs_E38	Endocardial cells	SLC16A3	1.50123687662052e-06	0.473631457546406	-0.321618	0.052	0.104	0.0418995212264788	down
E80_vs_E38	Endocardial cells	OSTC	1.64100166071889e-06	0.466686856450636	-0.329369	0.109	0.173	0.0458003563506643	down
E80_vs_E38	Endocardial cells	ENSSSCG00000033019	1.66919725644346e-06	0.549209652445046	0.316501773614107	0.57	0.506	0.0465872954273371	up
E80_vs_E38	Endocardial cells	RACK1	1.67071920231109e-06	0.551689326023711	0.291589475113491	0.751	0.729	0.0466297729365026	up
E80_vs_E38	Endocardial cells	USP19	1.67949309995665e-06	0.458412524085492	-0.346346	0.227	0.301	0.04687465241979	down
E80_vs_E38	Endocardial cells	ENSSSCG00000012241	1.72375758873702e-06	0.474211731465324	-0.313518	0.049	0.1	0.0481100743016501	down
E80_vs_E38	Endocardial cells	RHOBTB3	1.75296966948568e-06	0.468745002355101	-0.345407	0.09	0.151	0.0489253834753454	down
E80_vs_E38	Endocardial cells	CTHRC1	1.77344869517894e-06	0.470235331628144	-0.356476	0.078	0.136	0.0494969530824443	down
PN0_vs_E80	Endocardial cells	MGP	4.16203122183255e-120	0.78619954644112	2.63397576447085	0.671	0.123	1.16162291401347e-115	up
PN0_vs_E80	Endocardial cells	NREP	6.09853447563106e-86	0.226825324213954	-1.42462	0.561	0.899	1.70210097214863e-81	down
PN0_vs_E80	Endocardial cells	VIM	9.41943844958391e-61	0.270179685512117	-1.05821	0.669	0.925	2.62896527127887e-56	down
PN0_vs_E80	Endocardial cells	ENSSSCG00000033734	4.0369028327093e-58	0.362204724409449	-1.90711	0	0.276	1.12669958060917e-53	down
PN0_vs_E80	Endocardial cells	ENSSSCG00000004489	6.88676152676145e-58	0.274987103744294	-0.826127	0.899	0.987	1.92209514211912e-53	down
PN0_vs_E80	Endocardial cells	VWF	2.29777654889392e-54	0.694404624020267	1.72670732991555	0.575	0.263	6.41309434796293e-50	up
PN0_vs_E80	Endocardial cells	MDK	1.79076765119691e-49	0.307781134898311	-1.15389	0.294	0.647	4.99803251449057e-45	down
PN0_vs_E80	Endocardial cells	CLEC3B	2.25967056004903e-48	0.649911499010708	1.58189523052549	0.373	0.09	6.30674053309684e-44	up
PN0_vs_E80	Endocardial cells	PDK4	6.57389315904348e-46	0.620883452609215	1.41766417522053	0.267	0.027	1.83477358068903e-41	up
PN0_vs_E80	Endocardial cells	MARCKS	1.67518559073655e-43	0.330513305737895	-1.19571	0.22	0.528	4.67544298374571e-39	down
PN0_vs_E80	Endocardial cells	TXNIP	5.99330215849959e-42	0.687470540224499	1.19320535802365	0.778	0.605	1.67273063243724e-37	up
PN0_vs_E80	Endocardial cells	APLNR	1.49967024143908e-41	0.340105200076196	-1.53383	0.183	0.483	4.18557964385646e-37	down
PN0_vs_E80	Endocardial cells	STMN1	9.44202253572328e-40	0.343173188023932	-1.14346	0.185	0.488	2.63526848972037e-35	down
PN0_vs_E80	Endocardial cells	POSTN	2.21186198988295e-39	0.335598810346482	-1.54201	0.252	0.557	6.17330681376331e-35	down
PN0_vs_E80	Endocardial cells	ENSSSCG00000000261	3.73848112705514e-39	0.625314759017298	1.52644879624047	0.316	0.072	1.04341008256109e-34	up
PN0_vs_E80	Endocardial cells	TPT1	1.09944854780755e-37	0.320151112136941	-0.74084	0.796	0.945	3.06856089693089e-33	down
PN0_vs_E80	Endocardial cells	GSN	4.63830722487568e-37	0.673972922729529	1.08726020826723	0.748	0.528	1.2945515464628e-32	up
PN0_vs_E80	Endocardial cells	ENSSSCG00000001229	6.95950923173679e-36	0.675416191023094	0.827928794766129	0.926	0.912	1.94239902657774e-31	up
PN0_vs_E80	Endocardial cells	MFAP5	4.36874821997586e-33	0.640483675634489	1.57553465689097	0.457	0.213	1.21931762819526e-28	up
PN0_vs_E80	Endocardial cells	ENSSSCG00000022842	1.71355337686337e-32	0.396671445117568	-0.841562	0.042	0.247	4.78252747482567e-28	down
PN0_vs_E80	Endocardial cells	APLN	3.72567353947408e-32	0.394250703210924	-1.32597	0.052	0.259	1.03983548486722e-27	down
PN0_vs_E80	Endocardial cells	SLC25A6	1.0719748872365e-31	0.337956287602492	-0.733222	0.572	0.809	2.99188191027706e-27	down
PN0_vs_E80	Endocardial cells	UACA	1.69197754523921e-31	0.35126202549774	-0.932486	0.295	0.571	4.72230932876264e-27	down
PN0_vs_E80	Endocardial cells	ANKRD1	6.40645401984986e-31	0.397213713551566	-1.07301	0.048	0.256	1.78804131694009e-26	down
PN0_vs_E80	Endocardial cells	ZBTB16	1.90916911506307e-29	0.588106106637783	1.44006225097423	0.208	0.034	5.32849100014103e-25	up
PN0_vs_E80	Endocardial cells	AGT	4.4519497719198e-29	0.573162439985484	1.08674118616701	0.155	0.009	1.24253918134282e-24	up
PN0_vs_E80	Endocardial cells	COX1	4.56181611857882e-29	0.657005482472911	0.462930191149457	0.996	0.998	1.27320287869535e-24	up
PN0_vs_E80	Endocardial cells	ENSSSCG00000049534	9.23701409831403e-29	0.37662002694657	-0.895291	0.152	0.394	2.57805063483945e-24	down
PN0_vs_E80	Endocardial cells	KLF9	1.33457827042042e-28	0.590476792996673	1.07463344052031	0.222	0.043	3.7248079527434e-24	up
PN0_vs_E80	Endocardial cells	CPT1A	3.96482260107791e-28	0.600001251388694	1.2046511519324	0.268	0.073	1.10658198796084e-23	up
PN0_vs_E80	Endocardial cells	RPS11	1.72071192278815e-27	0.35181263652303	-0.688029	0.482	0.746	4.80250697650173e-23	down
PN0_vs_E80	Endocardial cells	RPL17-C18orf32	2.23702870195562e-27	0.351271758520914	-0.745112	0.528	0.757	6.24354710715814e-23	down
PN0_vs_E80	Endocardial cells	RPS6	3.19417189260403e-27	0.350402738594635	-0.650729	0.578	0.813	8.91493375225786e-23	down
PN0_vs_E80	Endocardial cells	ENSSSCG00000026430	1.24718791645964e-26	0.434195725534308	-0.899294	0	0.132	3.48090147483884e-22	down
PN0_vs_E80	Endocardial cells	TUBA1B	1.78153089318837e-26	0.35081361121578	-0.574796	0.781	0.928	4.97225272288875e-22	down
PN0_vs_E80	Endocardial cells	TGM2	1.95232110889799e-26	0.612567279522693	1.27045195024696	0.354	0.145	5.44892821493429e-22	up
PN0_vs_E80	Endocardial cells	ENSSSCG00000020830	3.85736277181549e-26	0.363025774435797	-0.710995	0.337	0.593	1.0765899496137e-21	down
PN0_vs_E80	Endocardial cells	PSAP	3.9577332210911e-26	0.644570850151766	0.943217141636491	0.687	0.579	1.10460334200652e-21	up
PN0_vs_E80	Endocardial cells	RPS20	3.46102122425638e-25	0.355904677551894	-0.618189	0.624	0.834	9.65971023689955e-21	down
PN0_vs_E80	Endocardial cells	ENSSSCG00000035080	1.11410281700707e-24	0.361578334846587	-0.648042	0.445	0.701	3.10946096226673e-20	down
PN0_vs_E80	Endocardial cells	CCK	2.10815968785779e-24	0.57082999050335	0.957338327902924	0.163	0.022	5.88387368881109e-20	up
PN0_vs_E80	Endocardial cells	CKM	4.88932895869247e-24	0.582300358314296	1.22075831567071	0.211	0.052	1.36461171237107e-19	up
PN0_vs_E80	Endocardial cells	ENSSSCG00000012427	1.86543322179969e-23	0.366960001446049	-0.683838	0.414	0.655	5.20642412204295e-19	down
PN0_vs_E80	Endocardial cells	RPL15	3.54969856505956e-23	0.364350856019388	-0.635374	0.514	0.741	9.90720869508123e-19	down
PN0_vs_E80	Endocardial cells	RPL26	7.08949637568207e-23	0.366394790885997	-0.586407	0.473	0.712	1.97867843845286e-18	down
PN0_vs_E80	Endocardial cells	SORBS2	1.57296462620387e-22	0.383193293668946	-0.639418	0.22	0.47	4.39014427173499e-18	down
PN0_vs_E80	Endocardial cells	IGFBP2	1.99454020726714e-22	0.371449010777238	-0.627591	0.382	0.632	5.56676171848258e-18	down
PN0_vs_E80	Endocardial cells	HAPLN1	3.1253038811009e-22	0.420146106582166	-1.66931	0.049	0.206	8.72272313215262e-18	down
PN0_vs_E80	Endocardial cells	EML4	4.49832105319719e-22	0.390469423707698	-0.770402	0.183	0.402	1.25548140594733e-17	down
PN0_vs_E80	Endocardial cells	PIEZO2	1.67596192063876e-21	0.423270407021125	-0.772528	0.044	0.198	4.67760972050278e-17	down
PN0_vs_E80	Endocardial cells	FSCN1	2.39562592613842e-21	0.383137676393665	-0.809446	0.274	0.492	6.68619195985232e-17	down
PN0_vs_E80	Endocardial cells	RPS18	2.89226739667266e-21	0.369064420099527	-0.468922	0.577	0.803	8.07231830411339e-17	down
PN0_vs_E80	Endocardial cells	RPL5	3.22413880282478e-21	0.369950820424332	-0.557342	0.545	0.766	8.99857139868397e-17	down
PN0_vs_E80	Endocardial cells	NPM1	6.33168861799263e-21	0.379404366790369	-0.639486	0.335	0.566	1.76717429328174e-16	down
PN0_vs_E80	Endocardial cells	PECAM1	8.27360267367428e-21	0.631130935579901	0.738713890064976	0.864	0.876	2.30916250622249e-16	up
PN0_vs_E80	Endocardial cells	B2M	1.04190724384732e-19	0.627259278004341	0.809944446416758	0.875	0.832	2.90796311757788e-15	up
PN0_vs_E80	Endocardial cells	FBN2	1.59714458194679e-19	0.417333262884785	-0.770213	0.082	0.247	4.45763052821349e-15	down
PN0_vs_E80	Endocardial cells	HSP90AB1	2.52205281801655e-19	0.37673543279278	-0.550442	0.528	0.753	7.03904941508419e-15	down
PN0_vs_E80	Endocardial cells	RPL37	3.90178047962097e-19	0.376309960636873	-0.508744	0.59	0.796	1.08898693186221e-14	down
PN0_vs_E80	Endocardial cells	RPS17	5.20584532570209e-19	0.377571777569831	-0.510617	0.549	0.755	1.45295143040345e-14	down
PN0_vs_E80	Endocardial cells	PPP3CA	5.6036096635098e-19	0.383585395459684	-0.484006	0.368	0.605	1.56396745708559e-14	down
PN0_vs_E80	Endocardial cells	MYO1B	6.93443465480445e-19	0.413468557468635	-0.650721	0.106	0.28	1.93540071215592e-14	down
PN0_vs_E80	Endocardial cells	RPS3A	7.44936349238015e-19	0.380330394423812	-0.529853	0.462	0.684	2.0791173507233e-14	down
PN0_vs_E80	Endocardial cells	IFI6	1.06136763412415e-18	0.61925664730722	1.09673647814528	0.642	0.528	2.96227706684051e-14	up
PN0_vs_E80	Endocardial cells	TUBB	1.99957439773218e-18	0.382173411883465	-0.63145	0.462	0.665	5.58081214407051e-14	down
PN0_vs_E80	Endocardial cells	RPL11	3.01941620094342e-18	0.379569828184332	-0.474869	0.59	0.786	8.42719061683309e-14	down
PN0_vs_E80	Endocardial cells	HLA-DRA	3.18927731085799e-18	0.598039352003126	1.0459979554957	0.381	0.21	8.90127297460466e-14	up
PN0_vs_E80	Endocardial cells	TPM4	4.42672584054389e-18	0.381867516869415	-0.616583	0.517	0.708	1.2354991820958e-13	down
PN0_vs_E80	Endocardial cells	ENSSSCG00000033041	4.57640504558528e-18	0.379414795029484	-0.50247	0.655	0.834	1.27727464822285e-13	down
PN0_vs_E80	Endocardial cells	ENSSSCG00000003042	4.93491520918162e-18	0.37954132433075	-0.504025	0.646	0.84	1.37733483488259e-13	down
PN0_vs_E80	Endocardial cells	CTNNA3	5.00556508850637e-18	0.395067581941627	-0.589317	0.258	0.467	1.39705321620213e-13	down
PN0_vs_E80	Endocardial cells	RPS13	5.7260969765861e-18	0.382283951218088	-0.517923	0.511	0.712	1.59815366616518e-13	down
PN0_vs_E80	Endocardial cells	ENSSSCG00000033190	1.51254978873217e-17	0.610837582261426	1.21675467950898	0.544	0.42	4.22152646035148e-13	up
PN0_vs_E80	Endocardial cells	FABP4	1.57752420775104e-17	0.557951115195891	2.32524902585114	0.145	0.031	4.40287006383315e-13	up
PN0_vs_E80	Endocardial cells	RACK1	3.19422699769641e-17	0.383974021170716	-0.526935	0.556	0.751	8.91508755057067e-13	down
PN0_vs_E80	Endocardial cells	RPL32	5.21187653565751e-17	0.385837199892659	-0.481689	0.507	0.711	1.45463474110201e-12	down
PN0_vs_E80	Endocardial cells	ENSSSCG00000044834	5.4179009999228e-17	0.400748191395729	-0.664103	0.239	0.433	1.51213616907845e-12	down
PN0_vs_E80	Endocardial cells	EDIL3	6.49132937800401e-17	0.433232851455991	-1.3193	0.054	0.184	1.81173002940092e-12	down
PN0_vs_E80	Endocardial cells	ST8SIA4	6.54988214138494e-17	0.408331606880413	-0.742086	0.174	0.358	1.82807210566054e-12	down
PN0_vs_E80	Endocardial cells	RPL4	1.0584580178375e-16	0.385076633653179	-0.455455	0.604	0.796	2.95415632778447e-12	down
PN0_vs_E80	Endocardial cells	ENSSSCG00000031088	1.13514833885118e-16	0.384797852060829	-0.396957	0.633	0.825	3.16819901373365e-12	down
PN0_vs_E80	Endocardial cells	ACTG1	1.62242601363188e-16	0.384699826613144	-0.386579	0.722	0.885	4.52819100404657e-12	down
PN0_vs_E80	Endocardial cells	SRGN	2.29331971335693e-16	0.577355982541737	0.886587199248623	0.26	0.11	6.40065531997920e-12	up
PN0_vs_E80	Endocardial cells	ENSSSCG00000044700	2.51722599586371e-16	0.386868205133196	-0.651379	0.607	0.753	7.02557775445563e-12	down
PN0_vs_E80	Endocardial cells	RPL7	2.6093418893415e-16	0.388385861532451	-0.533352	0.52	0.703	7.28267321315211e-12	down
PN0_vs_E80	Endocardial cells	PLK2	2.74484250352198e-16	0.407949933328791	-0.779646	0.197	0.376	7.66085542732985e-12	down
PN0_vs_E80	Endocardial cells	FGL2	2.75289817710556e-16	0.580619326168901	0.930756354248255	0.283	0.129	7.68333881230161e-12	up
PN0_vs_E80	Endocardial cells	ENSSSCG00000009327	3.72472358202861e-16	0.388187029773318	-0.556576	0.566	0.724	1.03957035174419e-11	down
PN0_vs_E80	Endocardial cells	ENSSSCG00000000207	5.04609735583982e-16	0.605866093067168	0.998201820571311	0.54	0.44	1.4083657720149e-11	up
PN0_vs_E80	Endocardial cells	STPG4	5.25863401339786e-16	0.393045893985131	-0.704212	0.418	0.6	1.46768475313934e-11	down
PN0_vs_E80	Endocardial cells	PTMA	7.07646709571221e-16	0.38689114725925	-0.541764	0.827	0.92	1.97504196641328e-11	down
PN0_vs_E80	Endocardial cells	RPL6	7.61665561494784e-16	0.390942170547594	-0.477117	0.477	0.688	2.12580858213194e-11	down
PN0_vs_E80	Endocardial cells	TNXB	7.82206061944622e-16	0.576448725738702	0.878430148866483	0.26	0.116	2.18313711888744e-11	up
PN0_vs_E80	Endocardial cells	OMD	8.1927182402004e-16	0.557896888352491	1.2260909761559	0.157	0.042	2.28658766083993e-11	up
PN0_vs_E80	Endocardial cells	BMX	1.30613088759682e-15	0.5655790245008	0.848321895564194	0.198	0.069	3.64541130728273e-11	up
PN0_vs_E80	Endocardial cells	ISG15	1.73016090841622e-15	0.569291477625865	1.05941903767056	0.219	0.087	4.82887909538966e-11	up
PN0_vs_E80	Endocardial cells	ND4L	2.69547206521457e-15	0.39774624896239	-0.547136	0.365	0.564	7.52306253401387e-11	down
PN0_vs_E80	Endocardial cells	RPSA	2.78778459455297e-15	0.395274061076111	-0.48356	0.42	0.62	7.78070680339734e-11	down
PN0_vs_E80	Endocardial cells	ENSSSCG00000034448	2.78954534123475e-15	0.389957049559164	-0.378791	0.681	0.826	7.78562104738618e-11	down
PN0_vs_E80	Endocardial cells	FILIP1	2.98158277369286e-15	0.410037666799685	-0.578822	0.209	0.387	8.32159752137676e-11	down
PN0_vs_E80	Endocardial cells	ENSSSCG00000044813	2.98668841502307e-15	0.395868470705686	-0.502494	0.408	0.609	8.33584736632938e-11	down
PN0_vs_E80	Endocardial cells	MYL2	3.84422464389434e-15	0.391144478386432	-0.483016	0.608	0.793	1.07292309811091e-10	down
PN0_vs_E80	Endocardial cells	RPL24	4.24398666847057e-15	0.393471366141037	-0.531855	0.502	0.69	1.18449667917014e-10	down
PN0_vs_E80	Endocardial cells	ENSSSCG00000017509	5.36069653772072e-15	0.393469975709155	-0.480837	0.518	0.704	1.49617040367785e-10	down
PN0_vs_E80	Endocardial cells	ENSSSCG00000033019	6.11952644339835e-15	0.39852697646416	-0.495804	0.381	0.57	1.70795983035248e-10	down
PN0_vs_E80	Endocardial cells	CHRNB1	9.08426922092088e-15	0.436660266045236	-0.691141	0.063	0.189	2.53541953955902e-10	down
PN0_vs_E80	Endocardial cells	LDB2	9.7191028396322e-15	0.591686468734054	1.2194596094674	0.417	0.27	2.71260160254135e-10	up
PN0_vs_E80	Endocardial cells	PCDH17	1.08309288983619e-14	0.400675193721922	-0.57215	0.358	0.544	3.02291225553281e-10	down
PN0_vs_E80	Endocardial cells	SLCO1A2	1.09568943486739e-14	0.421049887305496	-0.634788	0.14	0.298	3.05806921271489e-10	down
PN0_vs_E80	Endocardial cells	CD93	1.32152428268769e-14	0.398155035935712	-0.553697	0.422	0.605	3.68837427298135e-10	down
PN0_vs_E80	Endocardial cells	ENSSSCG00000008170	1.35966084341505e-14	0.394742916097169	-0.431014	0.529	0.721	3.7948134139714e-10	down
PN0_vs_E80	Endocardial cells	ENSSSCG00000034617	1.66996162522734e-14	0.393878762682477	-0.363191	0.588	0.791	4.66086289600951e-10	down
PN0_vs_E80	Endocardial cells	EEF1G	1.91138398294182e-14	0.400112764025634	-0.464647	0.381	0.583	5.33467269639062e-10	down
PN0_vs_E80	Endocardial cells	PCM1	1.93202298668688e-14	0.420707841062512	-0.564852	0.148	0.306	5.39227615584308e-10	down
PN0_vs_E80	Endocardial cells	BST2	1.93788096285662e-14	0.563040095884183	0.876895184633257	0.195	0.073	5.40862576733283e-10	up
PN0_vs_E80	Endocardial cells	ENSSSCG00000035904	2.18227550241651e-14	0.394473867527993	-0.452135	0.602	0.764	6.09073092724447e-10	down
PN0_vs_E80	Endocardial cells	ENSSSCG00000015747	2.30135877224761e-14	0.549893562439429	0.784255749219958	0.13	0.031	6.42309233334308e-10	up
PN0_vs_E80	Endocardial cells	PLPP1	2.80287046055097e-14	0.583846518567132	1.00718960589212	0.35	0.205	7.82281145539774e-10	up
PN0_vs_E80	Endocardial cells	ENSSSCG00000005656	4.42965885651362e-14	0.403882920073804	-0.569308	0.346	0.524	1.23631778685295e-09	down
PN0_vs_E80	Endocardial cells	COL15A1	4.5414548159064e-14	0.409719257898696	-0.699937	0.271	0.425	1.26752003911948e-09	down
PN0_vs_E80	Endocardial cells	SLC16A14	4.69636702985142e-14	0.428918341325999	-0.711981	0.108	0.249	1.31075603803153e-09	down
PN0_vs_E80	Endocardial cells	RPS15	5.591871249612e-14	0.397787266702911	-0.42521	0.511	0.694	1.56069126576671e-09	down
PN0_vs_E80	Endocardial cells	RPL34	6.54501355667361e-14	0.399152670811081	-0.449964	0.464	0.663	1.82671328366761e-09	down
PN0_vs_E80	Endocardial cells	FMO1	8.30263570435125e-14	0.544116317969525	0.767923062586826	0.109	0.021	2.31726562508443e-09	up
PN0_vs_E80	Endocardial cells	ENSSSCG00000018063	8.69033142284515e-14	0.395338020942685	-0.274993	1	1	2.42547150011608e-09	down
PN0_vs_E80	Endocardial cells	ENSSSCG00000018061	9.57507803339546e-14	0.395540328781523	-0.395723	0.891	0.954	2.67240427912067e-09	down
PN0_vs_E80	Endocardial cells	ACTC1	1.05734338511873e-13	0.396233459074723	-0.439201	0.698	0.861	2.95104538786639e-09	down
PN0_vs_E80	Endocardial cells	CEBPD	1.41669744491604e-13	0.548339059595301	0.595597558528757	0.129	0.033	3.95400256876066e-09	up
PN0_vs_E80	Endocardial cells	LAMB1	1.49976060863286e-13	0.402051026069207	-0.489106	0.43	0.612	4.18583185869432e-09	down
PN0_vs_E80	Endocardial cells	RPS8	1.53378834932254e-13	0.396832735215885	-0.337302	0.716	0.87	4.2808032829592e-09	down
PN0_vs_E80	Endocardial cells	WFDC1	1.60845553833311e-13	0.551870061359759	0.523498936030714	0.146	0.043	4.4891994074877e-09	up
PN0_vs_E80	Endocardial cells	SMC4	1.73131626779008e-13	0.425258724612452	-0.665021	0.14	0.29	4.83210370340212e-09	down
PN0_vs_E80	Endocardial cells	SMARCC1	2.57164240400748e-13	0.439178338183623	-0.565331	0.07	0.192	7.17745394958488e-09	down
PN0_vs_E80	Endocardial cells	RPS23	2.93514149395852e-13	0.399827725489814	-0.374636	0.55	0.741	8.19197990963823e-09	down
PN0_vs_E80	Endocardial cells	PCDH7	3.10060047285578e-13	0.418580480282981	-0.508916	0.2	0.361	8.65377591974049e-09	down
PN0_vs_E80	Endocardial cells	DHDDS	3.31413547602932e-13	0.410536831845339	-0.509713	0.297	0.465	9.24975211359783e-09	down
PN0_vs_E80	Endocardial cells	ENSSSCG00000040273	4.0298766263227e-13	0.400807979966657	-0.434174	0.535	0.718	1.12473856640666e-08	down
PN0_vs_E80	Endocardial cells	ENSSSCG00000014569	4.12838433698024e-13	0.399992491667837	-0.334439	0.582	0.763	1.15223206845118e-08	down
PN0_vs_E80	Endocardial cells	GNAI2	4.17404454043247e-13	0.401766682749329	-0.518568	0.504	0.674	1.1649758312347e-08	down
PN0_vs_E80	Endocardial cells	ND1	5.03568174866664e-13	0.601332589915754	0.414749418071612	0.93	0.902	1.40545877605286e-08	up
PN0_vs_E80	Endocardial cells	SLTM	5.41362290655572e-13	0.419251363666068	-0.575406	0.201	0.363	1.5109421532197e-08	down
PN0_vs_E80	Endocardial cells	PCDH12	5.89009368408763e-13	0.439108816589521	-0.576233	0.077	0.197	1.64392514722886e-08	down
PN0_vs_E80	Endocardial cells	KPNB1	6.53807460737081e-13	0.410269173708045	-0.561338	0.316	0.489	1.82477662291719e-08	down
PN0_vs_E80	Endocardial cells	HMGB2	7.59590876846946e-13	0.424839509400015	-0.846565	0.163	0.307	2.12001813727983e-08	down
PN0_vs_E80	Endocardial cells	RPL36A-HNRNPH2	7.65359591032108e-13	0.415782931336302	-0.486231	0.239	0.416	2.13611861857061e-08	down
PN0_vs_E80	Endocardial cells	MCAM	8.99699767936669e-13	0.445389397400727	-0.538395	0.054	0.162	2.51106205231124e-08	down
PN0_vs_E80	Endocardial cells	NANS	1.24447531498303e-12	0.40814598422416	-0.465104	0.375	0.555	3.47333060411764e-08	down
PN0_vs_E80	Endocardial cells	PHIP	1.36308469911384e-12	0.426938366325964	-0.60266	0.151	0.298	3.80436939522674e-08	down
PN0_vs_E80	Endocardial cells	ENG	1.46940741893001e-12	0.583161035649283	0.687983737946544	0.407	0.263	4.10111610623366e-08	up
PN0_vs_E80	Endocardial cells	SLC25A4	1.59490289076827e-12	0.588641422912371	0.810622680927839	0.487	0.349	4.45137396813425e-08	up
PN0_vs_E80	Endocardial cells	ENSSSCG00000044572	1.62872886008759e-12	0.424746350463918	-0.598496	0.173	0.318	4.54578224850446e-08	down
PN0_vs_E80	Endocardial cells	PPIG	1.81088838527606e-12	0.415613298646693	-0.627211	0.266	0.431	5.05418948330548e-08	down
PN0_vs_E80	Endocardial cells	SERBP1	2.29757590796509e-12	0.405716204510283	-0.54266	0.483	0.639	6.41253435913057e-08	down
PN0_vs_E80	Endocardial cells	ENSSSCG00000032591	2.34036953920286e-12	0.58543439177643	0.7222284212325	0.439	0.314	6.53197138391517e-08	up
PN0_vs_E80	Endocardial cells	KCND2	2.47712533744077e-12	0.446843093933407	-0.676615	0.053	0.16	6.9136568167972e-08	down
PN0_vs_E80	Endocardial cells	RPL10	2.62371068279964e-12	0.404044905388063	-0.313127	0.549	0.733	7.32277651569379e-08	down
PN0_vs_E80	Endocardial cells	ADGRL2	2.70728268388787e-12	0.418119552114082	-0.63755	0.244	0.405	7.55602597073104e-08	down
PN0_vs_E80	Endocardial cells	CD9	2.8838743014142e-12	0.580768797596221	0.980440168942962	0.382	0.255	8.04889317524703e-08	up
PN0_vs_E80	Endocardial cells	F8	2.9728484875207e-12	0.582461648412613	0.765738563447103	0.408	0.273	8.29722012867029e-08	up
PN0_vs_E80	Endocardial cells	MYL3	3.00357627556621e-12	0.590832048342536	0.726563844074129	0.545	0.424	8.38298138510528e-08	up
PN0_vs_E80	Endocardial cells	ENSSSCG00000032525	3.36939268390273e-12	0.446543455862826	-0.809399	0.056	0.163	9.40397498077252e-08	down
PN0_vs_E80	Endocardial cells	ATP1B1	3.39122321602631e-12	0.566129635526091	0.789327289107325	0.252	0.124	9.46490399592942e-08	up
PN0_vs_E80	Endocardial cells	MAP4K3	4.19525815354474e-12	0.423611758048167	-0.459252	0.192	0.349	1.17089655065434e-07	down
PN0_vs_E80	Endocardial cells	MX2	4.69887007866938e-12	0.545042345602968	0.561216076672437	0.125	0.035	1.31145463895662e-07	up
PN0_vs_E80	Endocardial cells	EBF1	5.36930464727395e-12	0.412610660997412	-0.481027	0.339	0.515	1.49857292705416e-07	down
PN0_vs_E80	Endocardial cells	PTHLH	5.37461812868385e-12	0.540747301519325	0.732179132316298	0.105	0.025	1.50005591971566e-07	up
PN0_vs_E80	Endocardial cells	RPS4X	6.39306281850036e-12	0.40717476755455	-0.381429	0.493	0.664	1.78430383264345e-07	down
PN0_vs_E80	Endocardial cells	NCBP2	6.42546630262325e-12	0.434481459286069	-0.444606	0.116	0.251	1.79334764506215e-07	down
PN0_vs_E80	Endocardial cells	MEOX1	6.99589441442579e-12	0.459831118143607	-0.51303	0.02	0.1	1.95255413106624e-07	down
PN0_vs_E80	Endocardial cells	TOP2A	7.63390399640824e-12	0.451596285322184	-0.552891	0.042	0.139	2.13062260539754e-07	down
PN0_vs_E80	Endocardial cells	NES	9.93825990877191e-12	0.428886361392712	-0.547102	0.163	0.303	2.77376834053824e-07	down
PN0_vs_E80	Endocardial cells	MYL4	1.10066932002384e-11	0.427941562928861	-0.31811	0.164	0.321	3.07196807218655e-07	down
PN0_vs_E80	Endocardial cells	ENSSSCG00000006081	1.22221971184274e-11	0.409393201622356	-0.367912	0.454	0.634	3.41121521575309e-07	down
PN0_vs_E80	Endocardial cells	NAP1L1	1.30173926050467e-11	0.413129292089416	-0.468105	0.366	0.533	3.63315427606852e-07	down
PN0_vs_E80	Endocardial cells	RPL35	1.36018208318772e-11	0.411733298479841	-0.39216	0.393	0.574	3.79626819417692e-07	down
PN0_vs_E80	Endocardial cells	ATAD2	1.47199730680526e-11	0.448403853721004	-0.700545	0.057	0.16	4.10834448329349e-07	down
PN0_vs_E80	Endocardial cells	FNBP1L	1.48148903896991e-11	0.425324770126849	-0.467558	0.199	0.348	4.13483590776501e-07	down
PN0_vs_E80	Endocardial cells	ENSSSCG00000032436	1.71860344773438e-11	0.578923694488745	0.798097189708642	0.392	0.273	4.79662222262665e-07	up
PN0_vs_E80	Endocardial cells	MAP1B	2.28543573607747e-11	0.433315582152973	-0.516822	0.138	0.273	6.37865113939222e-07	down
PN0_vs_E80	Endocardial cells	ENSSSCG00000045511	2.55526174755408e-11	0.425502745407751	-0.398633	0.204	0.358	7.13173553742344e-07	down
PN0_vs_E80	Endocardial cells	RPS28	2.74766834588925e-11	0.40688972901873	-0.315749	0.732	0.879	7.6687423533769e-07	down
PN0_vs_E80	Endocardial cells	TSEN2	3.17124083737475e-11	0.428786945513146	-0.483573	0.177	0.324	8.85093317711294e-07	down
PN0_vs_E80	Endocardial cells	COX3	3.33404322480066e-11	0.593038663739344	0.34333028665827	0.99	0.991	9.30531464041864e-07	up
PN0_vs_E80	Endocardial cells	NCL	3.51902534298814e-11	0.420664737674169	-0.583773	0.273	0.425	9.82159973227989e-07	down
PN0_vs_E80	Endocardial cells	ENSSSCG00000044051	4.34630185499047e-11	0.428296123058783	-0.491055	0.19	0.331	1.21305284772784e-06	down
PN0_vs_E80	Endocardial cells	KHDRBS1	4.50978785882685e-11	0.423319072136996	-0.507168	0.241	0.396	1.25868179139857e-06	down
PN0_vs_E80	Endocardial cells	KDR	4.82850739546656e-11	0.415491635857014	-0.453811	0.371	0.533	1.34763641407472e-06	down
PN0_vs_E80	Endocardial cells	SYNPO2L	4.84173018938783e-11	0.459811652097258	-0.61901	0.026	0.106	1.35132689585814e-06	down
PN0_vs_E80	Endocardial cells	CALCRL	5.0418909726978e-11	0.416004010005548	-0.567187	0.362	0.523	1.40719177047995e-06	down
PN0_vs_E80	Endocardial cells	FABP5	5.69890417938736e-11	0.585832055294695	1.9407557821395	0.523	0.471	1.59056415646701e-06	up
PN0_vs_E80	Endocardial cells	COL4A2	5.95675653903367e-11	0.415660573330682	-0.55786	0.382	0.533	1.6625307500443e-06	down
PN0_vs_E80	Endocardial cells	ENSSSCG00000034610	6.2205640973979e-11	0.461026194346226	-0.638898	0.023	0.101	1.73615943958375e-06	down
PN0_vs_E80	Endocardial cells	HNRNPR	6.53471647074204e-11	0.424325049603657	-0.483728	0.236	0.391	1.8238393669841e-06	down
PN0_vs_E80	Endocardial cells	INHBA	6.93517326397652e-11	0.541585036728258	0.730588942643539	0.117	0.035	1.93560685797585e-06	up
PN0_vs_E80	Endocardial cells	CCN3	7.18371553425991e-11	0.55994777537851	0.871401396181356	0.229	0.118	2.00497500561194e-06	up
PN0_vs_E80	Endocardial cells	FANCE	7.39530845803288e-11	0.414879150612972	-0.425878	0.408	0.566	2.06403059063698e-06	down
PN0_vs_E80	Endocardial cells	MIB1	8.59787807073577e-11	0.43152053459325	-0.547725	0.172	0.307	2.39966776954235e-06	down
PN0_vs_E80	Endocardial cells	ENSSSCG00000030849	1.03981948251644e-10	0.4116241495771	-0.305735	0.539	0.718	2.90213617570339e-06	down
PN0_vs_E80	Endocardial cells	IFITM3	1.10429851519562e-10	0.581537011211052	0.800999756472756	0.476	0.381	3.08209715591097e-06	up
PN0_vs_E80	Endocardial cells	RPS29	1.23255488475459e-10	0.410853850314446	-0.262043	0.624	0.782	3.44006068335005e-06	down
PN0_vs_E80	Endocardial cells	EEF1B2	1.23408468237475e-10	0.414790162972521	-0.412448	0.436	0.6	3.44433034850794e-06	down
PN0_vs_E80	Endocardial cells	KIAA1217	1.23668295239388e-10	0.424135950867699	-0.456641	0.255	0.408	3.45158212013133e-06	down
PN0_vs_E80	Endocardial cells	THSD7A	1.52269292274585e-10	0.44851647870345	-0.639538	0.07	0.173	4.24983594738366e-06	down
PN0_vs_E80	Endocardial cells	EIF3A	1.73209515988773e-10	0.420259426780552	-0.451403	0.323	0.486	4.83427759124666e-06	down
PN0_vs_E80	Endocardial cells	AGRN	1.83863246716496e-10	0.420912929765114	-0.408043	0.314	0.475	5.1316232158574e-06	down
PN0_vs_E80	Endocardial cells	QSER1	1.84548743831738e-10	0.438907899182565	-0.371208	0.124	0.249	5.1507554403438e-06	down
PN0_vs_E80	Endocardial cells	THRB	2.05065933991732e-10	0.556605872350011	1.03989019211296	0.213	0.108	5.72339021770923e-06	up
PN0_vs_E80	Endocardial cells	RPL22	2.32071712098478e-10	0.414841608952157	-0.363239	0.477	0.642	6.47712148466852e-06	down
PN0_vs_E80	Endocardial cells	TCAP	2.32722581452492e-10	0.558793716916411	0.824929389164806	0.231	0.123	6.49528724833904e-06	up
PN0_vs_E80	Endocardial cells	ENSSSCG00000020725	2.38706376107933e-10	0.413631933214776	-0.311308	0.53	0.699	6.66229495717242e-06	down
PN0_vs_E80	Endocardial cells	ENSSSCG00000036716	2.55442230746615e-10	0.41379808982468	-0.31641	0.533	0.694	7.12939266013801e-06	down
PN0_vs_E80	Endocardial cells	RPS15A	2.93213909788706e-10	0.416143748409694	-0.451311	0.456	0.606	8.18360022220279e-06	down
PN0_vs_E80	Endocardial cells	PTPRK	3.17955744425475e-10	0.440319187542843	-0.481251	0.121	0.242	8.874144826915e-06	down
PN0_vs_E80	Endocardial cells	CIART	4.03937448651603e-10	0.441133980625722	-0.48029	0.117	0.238	1.12738941918662e-05	down
PN0_vs_E80	Endocardial cells	PLXND1	4.0645377452903e-10	0.429491894477344	-0.447576	0.221	0.358	1.13441248471052e-05	down
PN0_vs_E80	Endocardial cells	BACH2	4.26314676369491e-10	0.450212110383606	-0.544429	0.069	0.17	1.18984426174725e-05	down
PN0_vs_E80	Endocardial cells	CENPF	4.54108395878989e-10	0.460250333356044	-0.542199	0.032	0.112	1.26741653289826e-05	down
PN0_vs_E80	Endocardial cells	ERBIN	4.63079619208388e-10	0.425096044082252	-0.457373	0.276	0.431	1.29245521721061e-05	down
PN0_vs_E80	Endocardial cells	DDIT4	5.16481478741934e-10	0.567159945550687	0.735950236050531	0.321	0.202	1.44149980716874e-05	up
PN0_vs_E80	Endocardial cells	AKAP12	5.27192083902408e-10	0.448752156907457	-0.45306	0.078	0.181	1.47139310617162e-05	down
PN0_vs_E80	Endocardial cells	RPL8	5.36262346675657e-10	0.415361630476042	-0.324345	0.534	0.694	1.49670820957176e-05	down
PN0_vs_E80	Endocardial cells	ENSSSCG00000038144	5.36677112466617e-10	0.419784594292833	-0.420144	0.381	0.544	1.49786582089433e-05	down
PN0_vs_E80	Endocardial cells	HNRNPA3	5.56862961931722e-10	0.418217577561766	-0.368352	0.428	0.587	1.55420452675144e-05	down
PN0_vs_E80	Endocardial cells	TMA7	6.04988472389131e-10	0.423689622233562	-0.398506	0.311	0.46	1.68852282643806e-05	down
PN0_vs_E80	Endocardial cells	HS3ST1	6.46277621225823e-10	0.540389960525639	0.792691706136207	0.12	0.04	1.80376084084127e-05	up
PN0_vs_E80	Endocardial cells	PLCB1	6.6345902895298e-10	0.428197402395158	-0.399642	0.247	0.388	1.85171414980777e-05	down
PN0_vs_E80	Endocardial cells	ENSSSCG00000024974	7.70942077482726e-10	0.419521107451185	-0.298086	0.407	0.571	2.15169933825429e-05	down
PN0_vs_E80	Endocardial cells	EIF3E	8.09541684907767e-10	0.431049873401177	-0.425409	0.218	0.353	2.25943084257758e-05	down
PN0_vs_E80	Endocardial cells	DSTN	8.45795053663598e-10	0.438939183899911	-0.4786	0.146	0.264	2.3606139947751e-05	down
PN0_vs_E80	Endocardial cells	CD34	8.53276778552739e-10	0.425294875841385	-0.352314	0.294	0.444	2.3814954889407e-05	down
PN0_vs_E80	Endocardial cells	ENSSSCG00000039544	9.03790838533117e-10	0.415198254729902	-0.27991	0.616	0.781	2.52248023034593e-05	down
PN0_vs_E80	Endocardial cells	OSBPL9	9.2408100454053e-10	0.43894544084338	-0.384889	0.143	0.269	2.57911008367262e-05	down
PN0_vs_E80	Endocardial cells	GCK	9.97098988750305e-10	0.418533900814932	-0.406137	0.445	0.628	2.7829032776021e-05	down
PN0_vs_E80	Endocardial cells	NEXN	1.05705539690729e-09	0.43157476143665	-0.554448	0.215	0.354	2.95024161276823e-05	down
PN0_vs_E80	Endocardial cells	CDH2	1.10435055266263e-09	0.433091027404022	-0.335947	0.194	0.341	3.08224239248139e-05	down
PN0_vs_E80	Endocardial cells	ZBTB7C	1.28633734924699e-09	0.538268161473635	1.0104791294413	0.111	0.037	3.59016754174835e-05	up
PN0_vs_E80	Endocardial cells	SMC6	1.50118850309384e-09	0.442065569986694	-0.523102	0.13	0.243	4.1898171121349e-05	down
PN0_vs_E80	Endocardial cells	FAM171A2	1.52883277736662e-09	0.455502703694795	-0.439867	0.056	0.144	4.26697228163023e-05	down
PN0_vs_E80	Endocardial cells	PER1	1.53333735753237e-09	0.543558754784824	0.561416689849271	0.142	0.056	4.27954456487284e-05	up
PN0_vs_E80	Endocardial cells	HSP90AA1	1.57906159332517e-09	0.417217161822634	-0.346977	0.56	0.723	4.40716090697055e-05	down
PN0_vs_E80	Endocardial cells	NFKBIA	1.58444569550232e-09	0.570959300668381	0.746256689034389	0.394	0.276	4.42218793614697e-05	up
PN0_vs_E80	Endocardial cells	SEPTIN7	1.63659955624667e-09	0.420560455283015	-0.397226	0.424	0.586	4.56774936148446e-05	down
PN0_vs_E80	Endocardial cells	NTN1	1.69912138471984e-09	0.53910659189851	0.595829768548325	0.117	0.04	4.74224778475307e-05	up
PN0_vs_E80	Endocardial cells	OAS2	1.88734947729089e-09	0.56943747297348	0.799999600790208	0.372	0.263	5.26759239111887e-05	up
PN0_vs_E80	Endocardial cells	ADORA2A	2.22478820689424e-09	0.459456396751395	-0.350585	0.042	0.124	6.20938388544183e-05	down
PN0_vs_E80	Endocardial cells	RPS9	2.48151309535649e-09	0.419774166053718	-0.358928	0.486	0.643	6.92590304913998e-05	down
PN0_vs_E80	Endocardial cells	ENSSSCG00000049691	2.48642707927373e-09	0.439455729344092	-0.490584	0.153	0.279	6.93961797825299e-05	down
PN0_vs_E80	Endocardial cells	CFD	2.52169474718144e-09	0.567809277239603	0.751090355512999	0.358	0.247	7.03805003938341e-05	up
PN0_vs_E80	Endocardial cells	PCNA	2.61213047195688e-09	0.446984222769434	-0.503975	0.103	0.208	7.29045614723164e-05	down
PN0_vs_E80	Endocardial cells	RAPGEF4	2.8685436358419e-09	0.442101025999686	-0.581615	0.136	0.253	8.00610528763475e-05	down
PN0_vs_E80	Endocardial cells	ENSSSCG00000001398	2.87857907595546e-09	0.5647503270991	0.653795009614198	0.324	0.213	8.03411420099169e-05	up
PN0_vs_E80	Endocardial cells	EMP1	3.02416926478132e-09	0.423510256520778	-0.421133	0.384	0.534	8.44045641800466e-05	down
PN0_vs_E80	Endocardial cells	SFPQ	3.14403254738314e-09	0.423944766483918	-0.423132	0.373	0.528	8.77499483974634e-05	down
PN0_vs_E80	Endocardial cells	NIN	3.42929439911347e-09	0.439806813394308	-0.401687	0.158	0.278	9.57116066792571e-05	down
PN0_vs_E80	Endocardial cells	HNRNPDL	3.43064824720342e-09	0.428338531231186	-0.447466	0.295	0.433	9.57493925794475e-05	down
PN0_vs_E80	Endocardial cells	BTF3	3.45798261344342e-09	0.429775542581281	-0.393864	0.269	0.412	9.65122947412057e-05	down
PN0_vs_E80	Endocardial cells	C1orf198	3.64799143511728e-09	0.448218231064751	-0.534496	0.099	0.201	0.000101815440954123	down
PN0_vs_E80	Endocardial cells	PIAS1	3.78514116342509e-09	0.439790128211724	-0.326844	0.157	0.282	0.000105643289871194	down
PN0_vs_E80	Endocardial cells	EZH2	3.79796373873802e-09	0.462565402439652	-0.472632	0.035	0.109	0.000106001167948178	down
PN0_vs_E80	Endocardial cells	CENPE	3.87858488842271e-09	0.461105448963503	-0.605489	0.04	0.117	0.000108251304235878	down
PN0_vs_E80	Endocardial cells	PNN	4.11548001168164e-09	0.426496904203415	-0.340125	0.326	0.485	0.000114863047126035	down
PN0_vs_E80	Endocardial cells	CREB5	4.44580382372886e-09	0.441619936568498	-0.389016	0.146	0.264	0.000124082384720273	down
PN0_vs_E80	Endocardial cells	FOXJ3	4.49239585598642e-09	0.42453709046567	-0.279871	0.376	0.533	0.000125382768340581	down
PN0_vs_E80	Endocardial cells	NUDT3	4.6711367351484e-09	0.419786679940656	-0.34065	0.551	0.715	0.000130371426277992	down
PN0_vs_E80	Endocardial cells	RCBTB2	4.85753463733396e-09	0.439442520241212	-0.466192	0.166	0.289	0.000135573791727991	down
PN0_vs_E80	Endocardial cells	TSPAN11	4.98140425157462e-09	0.540752863246853	0.63417789371803	0.132	0.052	0.000139030992661448	up
PN0_vs_E80	Endocardial cells	KIAA2026	5.16242598242706e-09	0.449396622084786	-0.417845	0.094	0.197	0.000144083309169539	down
PN0_vs_E80	Endocardial cells	RBP7	5.18900281083705e-09	0.538963377414659	0.789004307667803	0.121	0.046	0.000144825068450462	up
PN0_vs_E80	Endocardial cells	CHD1	5.32915901651232e-09	0.439028171540362	-0.458021	0.173	0.294	0.000148736828150859	down
PN0_vs_E80	Endocardial cells	SPIN1	5.47254517733618e-09	0.44688619732175	-0.505471	0.112	0.216	0.000152738735899453	down
PN0_vs_E80	Endocardial cells	IL1R1	5.57596685602963e-09	0.537437378424112	0.814658838367016	0.114	0.04	0.000155625234951787	up
PN0_vs_E80	Endocardial cells	MPHOSPH10	5.62376673264433e-09	0.460492963719461	-0.453945	0.043	0.123	0.000156959329508103	down
PN0_vs_E80	Endocardial cells	ROCK2	5.84423518166384e-09	0.432795560629087	-0.419881	0.244	0.378	0.000163112603920238	down
PN0_vs_E80	Endocardial cells	ATRX	6.14891161837609e-09	0.426437115632487	-0.402528	0.352	0.498	0.000171616123268877	down
PN0_vs_E80	Endocardial cells	ARHGAP18	6.58290252133333e-09	0.444464064983224	-0.454839	0.131	0.241	0.000183728809370413	down
PN0_vs_E80	Endocardial cells	TCF4	7.14812465806845e-09	0.424042096715661	-0.394294	0.419	0.574	0.00019950415920669	down
PN0_vs_E80	Endocardial cells	DEK	7.18076028923404e-09	0.430130797927144	-0.447905	0.289	0.429	0.000200415019672522	down
PN0_vs_E80	Endocardial cells	PMEPA1	7.58739365977556e-09	0.438338517326867	-0.33155	0.184	0.31	0.000211764157044336	down
PN0_vs_E80	Endocardial cells	RPL22L1	8.23676186606493e-09	0.45337325726744	-0.392811	0.077	0.171	0.000229888023681872	down
PN0_vs_E80	Endocardial cells	RBM3	8.44484949333486e-09	0.443070157021472	-0.362957	0.143	0.26	0.000235695749358976	down
PN0_vs_E80	Endocardial cells	HMCN1	8.7439813564246e-09	0.569502128055995	0.692630022265851	0.428	0.304	0.000244044519657811	up
PN0_vs_E80	Endocardial cells	ENSSSCG00000024973	8.98819691171812e-09	0.541678195664355	0.741069502124899	0.141	0.06	0.000250860575806053	up
PN0_vs_E80	Endocardial cells	PRCP	9.03215971906693e-09	0.433397617634013	-0.472127	0.245	0.384	0.000252087577759158	down
PN0_vs_E80	Endocardial cells	PIK3IP1	9.88248161370801e-09	0.544428469927044	0.589234305887069	0.159	0.073	0.000275820061838591	up
PN0_vs_E80	Endocardial cells	PEAK1	9.95474241695437e-09	0.438105619986624	-0.452723	0.194	0.317	0.000277836860857196	down
PN0_vs_E80	Endocardial cells	HBB	1.00391003669143e-08	0.580394771419951	0.403556559645232	0.962	0.954	0.000280191291240577	up
PN0_vs_E80	Endocardial cells	SSRP1	1.01087148486696e-08	0.436430844784699	-0.487071	0.216	0.336	0.000282134231426368	down
PN0_vs_E80	Endocardial cells	RPS3	1.03804739003851e-08	0.420350500068826	-0.278191	0.672	0.811	0.000289719026559749	down
PN0_vs_E80	Endocardial cells	ENSSSCG00000004963	1.13451044315042e-08	0.443756335155263	-0.486514	0.145	0.255	0.000316641864683281	down
PN0_vs_E80	Endocardial cells	ENSSSCG00000050649	1.18812734046278e-08	0.442284563008116	-0.483316	0.156	0.273	0.000331606340723161	down
PN0_vs_E80	Endocardial cells	PLCL1	1.22670797240837e-08	0.447900517379703	-0.461554	0.112	0.219	0.000342374195099177	down
PN0_vs_E80	Endocardial cells	HNRNPA0	1.28899294405331e-08	0.440640377307596	-0.441105	0.176	0.29	0.000359757930685279	down
PN0_vs_E80	Endocardial cells	RPL27	1.38974406262467e-08	0.424842290263779	-0.316572	0.44	0.597	0.000387877567878546	down
PN0_vs_E80	Endocardial cells	H2AFZ	1.4194185304179e-08	0.436661656477118	-0.489771	0.22	0.343	0.000396159711839637	down
PN0_vs_E80	Endocardial cells	LRIG1	1.5528090240468e-08	0.559943604082864	0.749003433420776	0.3	0.196	0.000433388998611462	up
PN0_vs_E80	Endocardial cells	NIPBL	1.58067564407927e-08	0.431816001368185	-0.384693	0.289	0.426	0.000441166572262524	down
PN0_vs_E80	Endocardial cells	MMP16	1.60810462809116e-08	0.448698625279998	-0.382887	0.111	0.215	0.000448822001700242	down
PN0_vs_E80	Endocardial cells	ACTR3	1.61958673426366e-08	0.440398442160119	-0.355981	0.179	0.3	0.000452026657532987	down
PN0_vs_E80	Endocardial cells	PABPC1	1.78801270703726e-08	0.430073095004039	-0.361551	0.33	0.462	0.000499034346534099	down
PN0_vs_E80	Endocardial cells	BMP4	1.96924118594115e-08	0.4578024780277	-0.423204	0.062	0.147	0.000549615214996174	down
PN0_vs_E80	Endocardial cells	DACH1	1.98119926778597e-08	0.438455313604959	-0.297442	0.203	0.331	0.000552952715639063	down
PN0_vs_E80	Endocardial cells	KDM5B	2.0639352127711e-08	0.441430837832539	-0.371872	0.174	0.292	0.000576044317884414	down
PN0_vs_E80	Endocardial cells	ENSSSCG00000036350	2.26327193101779e-08	0.42199677141717	-0.332293	0.701	0.846	0.000631679195947065	down
PN0_vs_E80	Endocardial cells	CBX3	2.27478047840411e-08	0.44289218174057	-0.323963	0.162	0.278	0.000634891231522587	down
PN0_vs_E80	Endocardial cells	ACTN2	2.40462446765355e-08	0.443749382995852	-0.402581	0.153	0.271	0.000671130688922106	down
PN0_vs_E80	Endocardial cells	NUCKS1	2.44721212385279e-08	0.424060867546068	-0.293407	0.528	0.69	0.000683016903767314	down
PN0_vs_E80	Endocardial cells	HNRNPH1	2.56506054534725e-08	0.423818932398592	-0.293466	0.557	0.702	0.000715908398206418	down
PN0_vs_E80	Endocardial cells	BTBD3	2.6325082724932e-08	0.464521740097692	-0.366131	0.037	0.108	0.000734733058852851	down
PN0_vs_E80	Endocardial cells	HSD11B1L	2.63515589169324e-08	0.425314341887734	-0.301795	0.477	0.637	0.000735472009371582	down
PN0_vs_E80	Endocardial cells	CSRP3	2.79653705488192e-08	0.447438893994864	-0.402169	0.126	0.235	0.000780513492017545	down
PN0_vs_E80	Endocardial cells	COL6A3	2.80143572939123e-08	0.546261059147582	0.601422323796767	0.182	0.092	0.000781880712073093	up
PN0_vs_E80	Endocardial cells	ODC1	2.84721656770334e-08	0.45986726937254	-0.521049	0.056	0.136	0.000794658144046002	down
PN0_vs_E80	Endocardial cells	TOP2B	2.89472355390999e-08	0.434201287261836	-0.341038	0.269	0.407	0.000807917343896277	down
PN0_vs_E80	Endocardial cells	VSIR	2.89779258473669e-08	0.553371032576429	0.706625197912851	0.241	0.145	0.000808773910400009	up
PN0_vs_E80	Endocardial cells	RTF1	2.92021280937606e-08	0.44195433543613	-0.424736	0.177	0.292	0.000815031395096859	down
PN0_vs_E80	Endocardial cells	IGFBP5	2.92727901209238e-08	0.552004933252317	0.979913457398405	0.232	0.13	0.000817003572274984	up
PN0_vs_E80	Endocardial cells	RBM26	2.99219367925201e-08	0.444192930766225	-0.384179	0.155	0.269	0.000835121255879237	down
PN0_vs_E80	Endocardial cells	NCAM1	3.01888802716153e-08	0.44656709320482	-0.409604	0.136	0.243	0.000842571648380782	down
PN0_vs_E80	Endocardial cells	PTN	3.18888748349206e-08	0.447119789877934	-0.793186	0.135	0.236	0.000890018496642635	down
PN0_vs_E80	Endocardial cells	ESF1	3.30682334371291e-08	0.446591425762756	-0.365497	0.137	0.244	0.000922934395230274	down
PN0_vs_E80	Endocardial cells	C6orf89	3.39992405413268e-08	0.458620051974344	-0.395105	0.063	0.145	0.00094891880350843	down
PN0_vs_E80	Endocardial cells	PRPF40A	3.48469072758812e-08	0.435158599612626	-0.340335	0.265	0.394	0.000972577182069844	down
PN0_vs_E80	Endocardial cells	ENSSSCG00000050251	3.85974092525382e-08	0.449936804870961	-0.34245	0.112	0.216	0.00107725369223834	down
PN0_vs_E80	Endocardial cells	ENSSSCG00000009851	3.8907921672629e-08	0.431321007618176	-0.387815	0.337	0.474	0.00108592009388308	down
PN0_vs_E80	Endocardial cells	CEP290	3.99185359698098e-08	0.447696123893042	-0.359064	0.131	0.236	0.00111412633891739	down
PN0_vs_E80	Endocardial cells	RASGRP3	4.09210150144069e-08	0.446508695065774	-0.384258	0.142	0.247	0.0011421055290521	down
PN0_vs_E80	Endocardial cells	IFIT1	4.25945488802381e-08	0.543601162957226	0.623519294204921	0.166	0.081	0.00118881385924744	up
PN0_vs_E80	Endocardial cells	ENSSSCG00000027329	4.44902690886797e-08	0.462552888552713	-0.282743	0.047	0.123	0.00124172341026505	down
PN0_vs_E80	Endocardial cells	ENSSSCG00000011000	5.26282530987207e-08	0.440753697505982	-0.451286	0.205	0.318	0.0014688545439853	down
PN0_vs_E80	Endocardial cells	NFE2L1	5.59300829782977e-08	0.568515616635683	0.75036867636628	0.462	0.388	0.00156100861592429	up
PN0_vs_E80	Endocardial cells	ENSSSCG00000031476	5.81268211094023e-08	0.466713755959739	-0.324046	0.033	0.1	0.00162231957716342	down
PN0_vs_E80	Endocardial cells	SEPTIN11	5.85755088189169e-08	0.444538453088914	-0.35891	0.164	0.277	0.00163484245113597	down
PN0_vs_E80	Endocardial cells	ASPN	5.9266808754869e-08	0.451807630968255	-0.344457	0.106	0.204	0.00165413663234839	down
PN0_vs_E80	Endocardial cells	TFPI	6.16487185604225e-08	0.465353913579097	-0.280604	0.038	0.108	0.00172061573502139	down
PN0_vs_E80	Endocardial cells	CTNNB1	6.31979833406119e-08	0.432398592326763	-0.296782	0.335	0.476	0.00176385571503648	down
PN0_vs_E80	Endocardial cells	RAD51B	7.61137297071732e-08	0.449252017169053	-0.586963	0.13	0.229	0.0021243341961272	down
PN0_vs_E80	Endocardial cells	ENSSSCG00000037674	8.10893467222189e-08	0.454243667625601	-0.295477	0.094	0.187	0.00226320366701713	down
PN0_vs_E80	Endocardial cells	PALM2AKAP2	8.1123592031441e-08	0.42836842551665	-0.256952	0.468	0.614	0.00226415945359752	down
PN0_vs_E80	Endocardial cells	ZFP36L1	8.14447451531106e-08	0.434863132837691	-0.410443	0.309	0.424	0.00227312283722332	down
PN0_vs_E80	Endocardial cells	DBN1	8.2064363673028e-08	0.457061377834569	-0.358647	0.078	0.164	0.00229041639011421	down
PN0_vs_E80	Endocardial cells	CFDP1	8.36281875365056e-08	0.439598248612001	-0.304067	0.23	0.349	0.00233406271414387	down
PN0_vs_E80	Endocardial cells	EEF1D	8.40304557926514e-08	0.441806949656633	-0.396233	0.201	0.318	0.0023452900211729	down
PN0_vs_E80	Endocardial cells	ARL4D	9.15073523785481e-08	0.541217962711398	0.525496253845223	0.156	0.074	0.00255397020488528	up
PN0_vs_E80	Endocardial cells	ADGRG1	9.15983241380332e-08	0.549007857330565	0.794648468651307	0.216	0.127	0.00255650922669251	up
PN0_vs_E80	Endocardial cells	CRK	9.43483402569585e-08	0.431497592467196	-0.270869	0.379	0.521	0.00263326217657171	down
PN0_vs_E80	Endocardial cells	DCN	9.85803184141303e-08	0.57309848011891	0.521413141186633	0.687	0.609	0.00275137668693838	up
PN0_vs_E80	Endocardial cells	ALDH7A1	9.89944246971665e-08	0.460752279265463	-0.349301	0.061	0.139	0.00276293439329792	down
PN0_vs_E80	Endocardial cells	ENSSSCG00000035544	1.01473460227174e-07	0.445442233812244	-0.380092	0.167	0.277	0.00283212427494043	down
PN0_vs_E80	Endocardial cells	YES1	1.0241804419861e-07	0.444040678475141	-0.380961	0.18	0.295	0.00285848761358321	down
PN0_vs_E80	Endocardial cells	ITGB1	1.10492774439453e-07	0.426490647259945	-0.286424	0.624	0.776	0.00308385333460512	down
PN0_vs_E80	Endocardial cells	ENSSSCG00000014565	1.12456724072473e-07	0.561984758085709	0.709862613419363	0.372	0.283	0.00313866716886273	up
PN0_vs_E80	Endocardial cells	HTR4	1.13238638298258e-07	0.466304968986417	-0.327022	0.038	0.106	0.00316049039490439	down
PN0_vs_E80	Endocardial cells	PTBP2	1.26920443435574e-07	0.445752995337882	-0.302795	0.164	0.281	0.00354234957628687	down
PN0_vs_E80	Endocardial cells	PTPN4	1.30570367587613e-07	0.456701255977119	-0.390929	0.084	0.172	0.00364421895937029	down
PN0_vs_E80	Endocardial cells	C1orf115	1.43039733964232e-07	0.455283710673372	-0.42603	0.095	0.183	0.00399223897494172	down
PN0_vs_E80	Endocardial cells	SEPTIN2	1.4326761906528e-07	0.438216159321247	-0.302172	0.267	0.389	0.00399859924811197	down
PN0_vs_E80	Endocardial cells	SMC2	1.44250898318159e-07	0.449026767204161	-0.513943	0.141	0.243	0.00402604257205982	down
PN0_vs_E80	Endocardial cells	PRDX2	1.47909118983562e-07	0.439937513991221	-0.299025	0.241	0.362	0.00412814351083121	down
PN0_vs_E80	Endocardial cells	SMARCA4	1.50719583059478e-07	0.446948071540501	-0.440081	0.162	0.265	0.00420658356319003	down
PN0_vs_E80	Endocardial cells	ATXN10	1.51248087269507e-07	0.450758550113251	-0.323761	0.127	0.226	0.00422133411569193	down
PN0_vs_E80	Endocardial cells	DDAH2	1.55234161453015e-07	0.449035805011395	-0.284904	0.141	0.245	0.00433258544615364	down
PN0_vs_E80	Endocardial cells	MYCT1	1.71217199074947e-07	0.440016768608497	-0.304134	0.244	0.367	0.00477867202618177	down
PN0_vs_E80	Endocardial cells	HNRNPD	1.71229641404386e-07	0.439790823427665	-0.330662	0.247	0.37	0.00477901929159642	down
PN0_vs_E80	Endocardial cells	ACTB	1.72060281458457e-07	0.430463111146953	-0.297529	0.451	0.61	0.00480220245550553	down
PN0_vs_E80	Endocardial cells	DAPK1	1.75562052832271e-07	0.540937790687165	0.788670049206044	0.158	0.08	0.00489993689454867	up
PN0_vs_E80	Endocardial cells	ROCK1	1.78457142990212e-07	0.438316270416754	-0.410724	0.273	0.396	0.00498073886085683	down
PN0_vs_E80	Endocardial cells	AUTS2	1.82337859113302e-07	0.438296109154464	-0.296111	0.268	0.403	0.00508904964785226	down
PN0_vs_E80	Endocardial cells	ENSSSCG00000049524	1.83757559706463e-07	0.541229781382395	0.856523254813409	0.159	0.083	0.00512867349140739	up
PN0_vs_E80	Endocardial cells	PHLDB2	1.86425491787935e-07	0.44109157245332	-0.276822	0.23	0.353	0.00520313547580127	down
PN0_vs_E80	Endocardial cells	ZNF148	1.91364591842012e-07	0.452992278931759	-0.413048	0.114	0.208	0.00534098575831055	down
PN0_vs_E80	Endocardial cells	ATP8B1	1.98488290965056e-07	0.451623398743884	-0.377025	0.125	0.222	0.0055398082008347	down
PN0_vs_E80	Endocardial cells	CDH13	1.98587084236939e-07	0.436238269969035	-0.271415	0.311	0.445	0.00554256552105298	down
PN0_vs_E80	Endocardial cells	IFNGR1	2.0788173466459e-07	0.552450566670514	0.54207133977546	0.267	0.17	0.00580197921448871	up
PN0_vs_E80	Endocardial cells	COL18A1	2.16879120029395e-07	0.442222688789365	-0.339957	0.22	0.34	0.00605309624002043	down
PN0_vs_E80	Endocardial cells	PSIP1	2.23657176723734e-07	0.4399236096724	-0.290849	0.252	0.379	0.00624227180235943	down
PN0_vs_E80	Endocardial cells	RPLP0	2.40698425720926e-07	0.429310443116736	-0.314761	0.565	0.7	0.00671789306187106	down
PN0_vs_E80	Endocardial cells	DYNC1I2	2.62946627728967e-07	0.439472414526676	-0.399065	0.269	0.389	0.00733884037991546	down
PN0_vs_E80	Endocardial cells	MX1	2.67368041981056e-07	0.534321420576445	0.521373022720988	0.117	0.049	0.00746224205169129	up
PN0_vs_E80	Endocardial cells	ENSSSCG00000033733	2.70729940572741e-07	0.453646477132262	-0.360817	0.115	0.206	0.00755607264138521	down
PN0_vs_E80	Endocardial cells	ENSSSCG00000030801	2.92701474951144e-07	0.532212830627321	0.602638610070605	0.105	0.042	0.00816929816588643	up
PN0_vs_E80	Endocardial cells	HSPD1	2.96353565149252e-07	0.444737980063988	-0.364712	0.199	0.31	0.00827122800331564	down
PN0_vs_E80	Endocardial cells	FYTTD1	3.02202672652029e-07	0.455482542432505	-0.284391	0.101	0.192	0.00843447659371812	down
PN0_vs_E80	Endocardial cells	ENSSSCG00000000377	3.05521100015986e-07	0.447743398577032	-0.343755	0.169	0.27	0.00852709390144617	down
PN0_vs_E80	Endocardial cells	ILF3	3.0918623802245e-07	0.448085444820016	-0.335377	0.163	0.269	0.00862938790320657	down
PN0_vs_E80	Endocardial cells	C1QTNF1	3.12372944301282e-07	0.535966996708848	0.514006402035873	0.129	0.058	0.00871832887544878	up
PN0_vs_E80	Endocardial cells	CCAR1	3.16544239619432e-07	0.444601022523606	-0.282164	0.2	0.316	0.00883474972777835	down
PN0_vs_E80	Endocardial cells	MPPED2	3.23592344227445e-07	0.467906051298594	-0.319203	0.038	0.102	0.009031462327388	down
PN0_vs_E80	Endocardial cells	SHISA5	3.24539876835039e-07	0.54822295853315	0.416470541162599	0.231	0.137	0.00905790796246594	up
PN0_vs_E80	Endocardial cells	DENND5B	3.37801928660909e-07	0.45975881568574	-0.441348	0.077	0.157	0.00942805182892598	down
PN0_vs_E80	Endocardial cells	ENSSSCG00000024791	3.40088496786475e-07	0.553812494698978	0.600546250549265	0.292	0.198	0.00949186994531052	up
PN0_vs_E80	Endocardial cells	ENSSSCG00000047553	3.40579406337376e-07	0.459510623594795	-0.366678	0.078	0.16	0.00950557123087617	down
PN0_vs_E80	Endocardial cells	TAF15	3.42512058287932e-07	0.44849631744116	-0.344267	0.162	0.265	0.00955951154681617	down
PN0_vs_E80	Endocardial cells	SPON1	3.48756587773252e-07	0.539124667512976	0.424994018051411	0.152	0.075	0.00973379636475147	up
PN0_vs_E80	Endocardial cells	RPS25	3.95042773078709e-07	0.43294016554482	-0.339474	0.451	0.579	0.0110256437966268	down
PN0_vs_E80	Endocardial cells	SMAD2	4.10620992373708e-07	0.451461413429625	-0.405707	0.137	0.236	0.0114604318971502	down
PN0_vs_E80	Endocardial cells	ZBTB20	4.24579952610161e-07	0.566908972595978	0.659900445465517	0.559	0.484	0.0118500264773496	up
PN0_vs_E80	Endocardial cells	ENSSSCG00000000657	4.34487966108344e-07	0.553839608120678	0.759169566022881	0.295	0.207	0.0121265591340839	up
PN0_vs_E80	Endocardial cells	PPP1R14B	4.42173894342669e-07	0.464912451456547	-0.323908	0.053	0.123	0.0123410733911039	down
PN0_vs_E80	Endocardial cells	WTAP	4.48087668095045e-07	0.45324394710241	-0.535027	0.126	0.217	0.0125061268165327	down
PN0_vs_E80	Endocardial cells	MEIOB	4.49040349520773e-07	0.465569430520814	-0.320233	0.049	0.119	0.0125327161551248	down
PN0_vs_E80	Endocardial cells	LRRCC1	4.5061725684985e-07	0.461888957329036	-0.322328	0.067	0.145	0.0125767276386793	down
PN0_vs_E80	Endocardial cells	LGALS3BP	4.6665760450901e-07	0.539233121199776	0.439415665802214	0.156	0.079	0.0130244137418465	up
PN0_vs_E80	Endocardial cells	ENSSSCG00000033189	4.79040068796598e-07	0.534238689879463	0.459098411568628	0.121	0.053	0.013370008320113	up
PN0_vs_E80	Endocardial cells	SIPA1L2	4.88178038224043e-07	0.456865326939201	-0.44391	0.099	0.186	0.013625049046833	down
PN0_vs_E80	Endocardial cells	SMC3	4.90167747952397e-07	0.440630644284421	-0.453062	0.273	0.394	0.0136805818453514	down
PN0_vs_E80	Endocardial cells	ENSSSCG00000040535	4.98703268682267e-07	0.549121872744893	0.610938120244437	0.245	0.156	0.0139188082289221	up
PN0_vs_E80	Endocardial cells	ENSSSCG00000005255	5.21092573086886e-07	0.446951547620206	-0.291407	0.187	0.296	0.014543693714855	down
PN0_vs_E80	Endocardial cells	RAN	5.38054650270514e-07	0.438121609953268	-0.254741	0.323	0.453	0.01501710528905	down
PN0_vs_E80	Endocardial cells	ENSSSCG00000004294	5.55308702500444e-07	0.442673188719148	-0.289183	0.244	0.363	0.0154986658867874	down
PN0_vs_E80	Endocardial cells	FOLR1	5.85783059310027e-07	0.535225201299776	0.497779171264755	0.129	0.06	0.0163492051853429	up
PN0_vs_E80	Endocardial cells	ENSSSCG00000022925	5.9720875982237e-07	0.44994306181443	-0.371773	0.159	0.26	0.0166680964866424	down
PN0_vs_E80	Endocardial cells	LCORL	5.98044265588806e-07	0.455553454458489	-0.277016	0.11	0.201	0.0166914154525836	down
PN0_vs_E80	Endocardial cells	MTF2	5.98125377185985e-07	0.456759654116165	-0.435746	0.103	0.189	0.0166936792772608	down
PN0_vs_E80	Endocardial cells	PRICKLE1	6.24027582611822e-07	0.45817580898803	-0.288814	0.094	0.177	0.017416609830696	down
PN0_vs_E80	Endocardial cells	RPL3	6.63937781000354e-07	0.433457406204941	-0.306534	0.477	0.62	0.0185305034677199	down
PN0_vs_E80	Endocardial cells	PRPF19	7.3540541681792e-07	0.457178869328602	-0.383312	0.103	0.188	0.0205251651833882	down
PN0_vs_E80	Endocardial cells	JAM3	7.62054238375878e-07	0.446168039254673	-0.409452	0.209	0.315	0.0212689337930708	down
PN0_vs_E80	Endocardial cells	HSPE1	7.6544855333807e-07	0.443385089842756	-0.319628	0.246	0.361	0.0213636691236655	down
PN0_vs_E80	Endocardial cells	CNTLN	7.80509436929319e-07	0.45455512436718	-0.298279	0.122	0.215	0.0217840183846973	down
PN0_vs_E80	Endocardial cells	KBTBD2	8.08787078423597e-07	0.463476830538333	-0.275254	0.064	0.138	0.0225732473588026	down
PN0_vs_E80	Endocardial cells	ENSSSCG00000036155	8.14402336657424e-07	0.45290468172319	-0.442038	0.138	0.232	0.0227299692161087	down
PN0_vs_E80	Endocardial cells	SMARCE1	8.29359497093776e-07	0.447627297514881	-0.362325	0.192	0.298	0.0231474235638873	down
PN0_vs_E80	Endocardial cells	ENSSSCG00000033310	8.86049881919971e-07	0.432740638569746	-0.250746	0.56	0.702	0.0247296522043864	down
PN0_vs_E80	Endocardial cells	ENSSSCG00000044541	9.50407155499406e-07	0.464559281758507	-0.260268	0.059	0.133	0.0265258637099884	down
PN0_vs_E80	Endocardial cells	LIFR	9.52429602290238e-07	0.549145510086888	0.73084137532809	0.257	0.171	0.0265823101999205	up
PN0_vs_E80	Endocardial cells	RNF214	1.00444787937087e-06	0.462618934067111	-0.327947	0.072	0.146	0.028034140313241	down
PN0_vs_E80	Endocardial cells	TTC3	1.02315517654168e-06	0.446754106292956	-0.298912	0.206	0.318	0.0285562609772782	down
PN0_vs_E80	Endocardial cells	DHX9	1.03409691505117e-06	0.441277195109573	-0.340845	0.294	0.414	0.0288616448990781	down
PN0_vs_E80	Endocardial cells	XPO1	1.09094087033678e-06	0.449268702351637	-0.280158	0.178	0.285	0.0304481596910997	down
PN0_vs_E80	Endocardial cells	VEGFC	1.09339657783173e-06	0.462140625499686	-0.355563	0.075	0.151	0.0305166984872835	down
PN0_vs_E80	Endocardial cells	TCF12	1.11932223723109e-06	0.445080026306971	-0.367144	0.232	0.348	0.0312402836411196	down
PN0_vs_E80	Endocardial cells	PRRC2C	1.12508166896223e-06	0.437495915606346	-0.302083	0.381	0.521	0.0314010293807357	down
PN0_vs_E80	Endocardial cells	CD36	1.15341497532606e-06	0.564472240722691	1.20842907470678	0.525	0.524	0.0321918119613504	up
PN0_vs_E80	Endocardial cells	H1-0	1.15418597216415e-06	0.454638550280103	-0.299474	0.129	0.22	0.0322133304831016	down
PN0_vs_E80	Endocardial cells	KIF20B	1.17188890159224e-06	0.466229190448845	-0.553359	0.054	0.121	0.0327074192434393	down
PN0_vs_E80	Endocardial cells	LMNB1	1.17862539024943e-06	0.464302051860328	-0.378873	0.064	0.135	0.0328954346418616	down
PN0_vs_E80	Endocardial cells	CTSH	1.18085665207119e-06	0.53040526918066	0.45077653685006	0.103	0.043	0.032957709159307	up
PN0_vs_E80	Endocardial cells	SLIT3	1.18675134561373e-06	0.535313493724286	0.63881998159707	0.135	0.066	0.0331222300560793	up
PN0_vs_E80	Endocardial cells	ENSSSCG00000016737	1.18750955041764e-06	0.432940860760761	-0.257156	0.618	0.741	0.0331433915521563	down
PN0_vs_E80	Endocardial cells	CSF1	1.2295182816197e-06	0.529885247656775	0.379179656720763	0.1	0.04	0.034315855240006	up
PN0_vs_E80	Endocardial cells	TASOR	1.24102111777522e-06	0.453120893880848	-0.367305	0.145	0.237	0.0346368993971065	down
PN0_vs_E80	Endocardial cells	SNRPF	1.26351710485947e-06	0.456065828607024	-0.322303	0.119	0.207	0.0352647623966279	down
PN0_vs_E80	Endocardial cells	NID2	1.2672230895163e-06	0.435760656617552	-0.364317	0.465	0.58	0.0353681964284	down
PN0_vs_E80	Endocardial cells	ISG12(A)	1.27143549879937e-06	0.558880618909039	0.611775263242514	0.418	0.327	0.0354857647714904	up
PN0_vs_E80	Endocardial cells	KIF5B	1.28054365972002e-06	0.441727695039356	-0.443322	0.3	0.411	0.0357399735427858	down
PN0_vs_E80	Endocardial cells	TUBB2B	1.32818579139191e-06	0.457903284339149	-0.547733	0.106	0.189	0.0370696654377482	down
PN0_vs_E80	Endocardial cells	LUM	1.33596093470306e-06	0.540793880987373	0.553851437657726	0.179	0.102	0.0372866696875623	up
PN0_vs_E80	Endocardial cells	CCNI	1.38582371213283e-06	0.44920265683724	-0.410327	0.189	0.288	0.0386783398056274	down
PN0_vs_E80	Endocardial cells	TNFRSF11A	1.4051727205724e-06	0.5373880180923	0.564817731661779	0.152	0.08	0.0392183706311758	up
PN0_vs_E80	Endocardial cells	SMURF2	1.45492912397655e-06	0.455189856521334	-0.284713	0.127	0.219	0.0406070718501856	down
PN0_vs_E80	Endocardial cells	PGM2	1.474028817243e-06	0.467882413956599	-0.302698	0.048	0.112	0.0411401442892522	down
PN0_vs_E80	Endocardial cells	SOX5	1.49011262685365e-06	0.45505150854907	-0.546126	0.13	0.22	0.0415890434154854	down
PN0_vs_E80	Endocardial cells	DPT	1.49849785487329e-06	0.545595042276081	0.580262571285828	0.229	0.143	0.0418230751295135	up
PN0_vs_E80	Endocardial cells	VCL	1.4988026315359e-06	0.448385778106538	-0.252451	0.198	0.305	0.041831581446167	down
PN0_vs_E80	Endocardial cells	SSB	1.60928066308359e-06	0.443102832170701	-0.275577	0.277	0.4	0.0449150233066631	down
PN0_vs_E80	Endocardial cells	LXN	1.63296783042493e-06	0.453205710225653	-0.407791	0.15	0.242	0.0455761321471599	down
PN0_vs_E80	Endocardial cells	MPP1	1.63844430445632e-06	0.541731727291814	0.604732407274251	0.192	0.111	0.045728980537376	up
PN0_vs_E80	Endocardial cells	TMEM106A	1.74841012163168e-06	0.539063488510166	0.490965064514043	0.169	0.092	0.0487981264947401	up
PN0_vs_E80	Endocardial cells	CNN2	1.78205213297883e-06	0.469994479985428	-0.35587	0.041	0.1	0.0497370750314392	down
PN28_vs_PN0	Endocardial cells	COL3A1	6.85743836244365e-97	0.149927434663606	-2.26458	0.353	0.881	1.91391104695802e-92	down
PN28_vs_PN0	Endocardial cells	CYTB	8.65495614988285e-87	0.164330136411796	-1.65718	0.788	0.964	2.4155982614323e-82	down
PN28_vs_PN0	Endocardial cells	ND4	1.49692058010374e-84	0.16867302004238	-1.59639	0.848	0.981	4.17790533906953e-80	down
PN28_vs_PN0	Endocardial cells	RSAD2	5.72803413309203e-78	0.733715565954441	2.63971388619153	0.52	0.067	1.59869432654598e-73	up
PN28_vs_PN0	Endocardial cells	HERC6	6.16670559878508e-76	0.764470300635705	2.45331685943413	0.645	0.169	1.72112753262092e-71	up
PN28_vs_PN0	Endocardial cells	COL1A1	3.67050820224778e-71	0.211687985608335	-2.14659	0.199	0.731	1.02443883924736e-66	down
PN28_vs_PN0	Endocardial cells	USP18	1.20453993541793e-70	0.720713126876214	1.9770170006216	0.504	0.069	3.36187095975145e-66	up
PN28_vs_PN0	Endocardial cells	COX3	4.49497392380881e-70	0.199037336659015	-1.21289	0.951	0.99	1.25454722213504e-65	down
PN28_vs_PN0	Endocardial cells	ENSSSCG00000004489	1.68977601965789e-68	0.203818923273883	-1.61683	0.607	0.899	4.71616487086516e-64	down
PN28_vs_PN0	Endocardial cells	SPARC	1.54786149809534e-67	0.206303527282359	-1.60874	0.571	0.892	4.3200814411841e-63	down
PN28_vs_PN0	Endocardial cells	MGP	1.57434720330728e-63	0.233103037259403	-2.44811	0.172	0.671	4.39400304443061e-59	down
PN28_vs_PN0	Endocardial cells	ENSSSCG00000004970	4.82889810418259e-61	0.230125927070457	-1.89544	0.299	0.738	1.34774546087736e-56	down
PN28_vs_PN0	Endocardial cells	COL1A2	2.06745250062672e-60	0.232763663252693	-2.08122	0.279	0.726	5.77025992924919e-56	down
PN28_vs_PN0	Endocardial cells	TUBA1B	2.43609641909573e-60	0.227972419653894	-1.88436	0.382	0.781	6.79914510569617e-56	down
PN28_vs_PN0	Endocardial cells	ND2	1.01634811041207e-59	0.223637813438107	-1.43297	0.645	0.915	2.83662757616008e-55	down
PN28_vs_PN0	Endocardial cells	TMSB10	2.54094916244282e-59	0.229231966272294	-2.34868	0.408	0.8	7.0917891123779e-55	down
PN28_vs_PN0	Endocardial cells	ENSSSCG00000033697	5.1198605676076e-58	0.23981740022956	-1.82364	0.272	0.701	1.42895308441928e-53	down
PN28_vs_PN0	Endocardial cells	COX1	1.6345304395969e-55	0.233067168461946	-0.875947	0.993	0.996	4.56197445691495e-51	down
PN28_vs_PN0	Endocardial cells	HERC5	2.70794361078948e-55	0.665273761698746	1.97676803707277	0.359	0.033	7.55787061771343e-51	up
PN28_vs_PN0	Endocardial cells	DDX60	3.0566611874578e-54	0.678456924333392	1.84443488561556	0.408	0.061	8.53114137419472e-50	up
PN28_vs_PN0	Endocardial cells	ATP6	5.70127938334581e-54	0.236928582465124	-1.01121	0.975	0.994	1.59122707589182e-49	down
PN28_vs_PN0	Endocardial cells	ISG15	6.27120922029107e-53	0.722883189122373	2.45451985245243	0.603	0.219	1.75029449338324e-48	up
PN28_vs_PN0	Endocardial cells	ND5	5.73351898126254e-52	0.244568636323503	-1.55743	0.54	0.836	1.60022514767038e-47	down
PN28_vs_PN0	Endocardial cells	CXCL10	9.95568024742847e-52	0.633158771852375	2.48591493555094	0.27	0.004	2.77863035705729e-47	up
PN28_vs_PN0	Endocardial cells	HBB	3.31906958696796e-50	0.246671099682147	-1.56366	0.835	0.962	9.26352321722757e-46	down
PN28_vs_PN0	Endocardial cells	EPSTI1	4.50262400858762e-49	0.656062378597916	2.12549485275733	0.348	0.042	1.25668236079681e-44	up
PN28_vs_PN0	Endocardial cells	EIF2AK2	5.37405104574911e-49	0.708294245541233	1.73716117490541	0.565	0.193	1.49989764686858e-44	up
PN28_vs_PN0	Endocardial cells	ENSSSCG00000016737	1.05782568193245e-47	0.271529555889105	-1.873	0.223	0.618	2.95239147827348e-43	down
PN28_vs_PN0	Endocardial cells	ACTG1	3.63814712437928e-46	0.265539466713756	-1.64563	0.368	0.722	1.01540686241426e-41	down
PN28_vs_PN0	Endocardial cells	ENSSSCG00000048856	8.3578649098512e-46	0.741614978809818	0.806463316136695	1	0.994	2.33268009633947e-41	up
PN28_vs_PN0	Endocardial cells	DCN	1.34371646736023e-45	0.271032911001236	-1.53205	0.272	0.687	3.7503126604024e-41	down
PN28_vs_PN0	Endocardial cells	HSP90B1	2.38490239528968e-45	0.270810800370828	-1.63621	0.301	0.689	6.6562625852535e-41	down
PN28_vs_PN0	Endocardial cells	ND3	4.54705902670388e-45	0.263265936782624	-1.3677	0.529	0.815	1.26908417435305e-40	down
PN28_vs_PN0	Endocardial cells	ENSSSCG00000001341	5.53031147585869e-45	0.734306021543352	1.31302363244718	0.828	0.556	1.54350993291216e-40	up
PN28_vs_PN0	Endocardial cells	CALM1	1.00725776877364e-44	0.276069717905704	-1.88902	0.275	0.637	2.81125643264724e-40	down
PN28_vs_PN0	Endocardial cells	RPS28	1.34722190715359e-44	0.269109791629878	-1.54393	0.379	0.732	3.76009634286566e-40	down
PN28_vs_PN0	Endocardial cells	PARP14	6.23537385233732e-44	0.662419433162635	1.88961518765497	0.393	0.08	1.74029284218735e-39	up
PN28_vs_PN0	Endocardial cells	RPS8	3.01939298578229e-43	0.273809983665901	-1.52157	0.359	0.716	8.42712582331838e-39	down
PN28_vs_PN0	Endocardial cells	ENSSSCG00000033089	7.02843624399679e-43	0.652566550414974	2.12327418422237	0.362	0.063	1.9616365556995e-38	up
PN28_vs_PN0	Endocardial cells	RPS12	8.60542341130703e-43	0.276664312202013	-1.65075	0.326	0.696	2.40177367409579e-38	down
PN28_vs_PN0	Endocardial cells	PECAM1	7.80099188120978e-42	0.270752858467244	-1.26009	0.629	0.864	2.17725683404565e-37	down
PN28_vs_PN0	Endocardial cells	ENSSSCG00000030408	8.79262081656529e-42	0.650517890252516	1.74546995464755	0.359	0.064	2.45402046990337e-37	up
PN28_vs_PN0	Endocardial cells	NREP	1.45320318200128e-41	0.292912877450115	-1.67463	0.188	0.561	4.05589008096556e-37	down
PN28_vs_PN0	Endocardial cells	ENSSSCG00000041050	1.87178049775162e-41	0.729311981282006	0.864825276507872	0.987	0.88	5.22413936922476e-37	up
PN28_vs_PN0	Endocardial cells	RPS3	2.69106584311959e-40	0.284787215256931	-1.46161	0.319	0.672	7.51076476814677e-36	down
PN28_vs_PN0	Endocardial cells	ENSSSCG00000016263	2.7169581179041e-40	0.683813791276708	1.80966607968449	0.516	0.185	7.58303010707035e-36	up
PN28_vs_PN0	Endocardial cells	ACTC1	9.65156225761277e-40	0.284650637912767	-1.4421	0.342	0.698	2.69375102609972e-35	down
PN28_vs_PN0	Endocardial cells	VIM	1.25494770989008e-39	0.287430469715698	-1.39696	0.297	0.669	3.50255905830322e-35	down
PN28_vs_PN0	Endocardial cells	MX2	1.34495938315968e-39	0.666560899699806	1.78305631066896	0.435	0.125	3.75378163839866e-35	up
PN28_vs_PN0	Endocardial cells	NPPB	1.88191151131606e-39	0.335891974218612	-1.90643	0.018	0.344	5.25241502808313e-35	down
PN28_vs_PN0	Endocardial cells	MX1	3.07200166573211e-39	0.663427898198835	1.69093273222906	0.424	0.117	8.57395664905833e-35	up
PN28_vs_PN0	Endocardial cells	RPLP0	3.78923950423146e-39	0.298344241126611	-1.51781	0.203	0.565	1.057576745631e-34	down
PN28_vs_PN0	Endocardial cells	IGFBP7	6.48657435440128e-39	0.281523154688328	-1.50341	0.511	0.784	1.8104029023134e-34	down
PN28_vs_PN0	Endocardial cells	ND1	9.5984296745019e-39	0.278871622814763	-0.917649	0.743	0.93	2.67892172215348e-34	down
PN28_vs_PN0	Endocardial cells	HSPG2	1.46813491219839e-38	0.281356226823239	-1.15683	0.556	0.824	4.09756453994571e-34	down
PN28_vs_PN0	Endocardial cells	RPL23	1.6965210034149e-38	0.288564475542998	-1.49508	0.35	0.685	4.73499012053098e-34	down
PN28_vs_PN0	Endocardial cells	TUBB	3.03500470108462e-38	0.314969428748013	-1.63424	0.109	0.462	8.47069812072718e-34	down
PN28_vs_PN0	Endocardial cells	ENSSSCG00000025928	5.92706711129511e-38	0.311543958590853	-1.65396	0.141	0.485	1.65424443076247e-33	down
PN28_vs_PN0	Endocardial cells	ZNFX1	6.51206751097428e-38	0.659221591912414	1.70948483792378	0.417	0.114	1.81751804231292e-33	up
PN28_vs_PN0	Endocardial cells	IFI44	4.23160915023058e-37	0.654340676319972	1.36158455529632	0.404	0.104	1.18104211382936e-32	up
PN28_vs_PN0	Endocardial cells	GHSR	7.34654537810131e-37	0.681893431043616	1.6057911526058	0.551	0.221	2.05042081502808e-32	up
PN28_vs_PN0	Endocardial cells	IFIH1	1.27780884320398e-35	0.64837266025075	1.77833433785851	0.384	0.1	3.56636448138231e-31	up
PN28_vs_PN0	Endocardial cells	RPS16	1.58559293726798e-35	0.302329816351757	-1.51047	0.275	0.621	4.42538988791492e-31	down
PN28_vs_PN0	Endocardial cells	OAS2	3.72791386954035e-35	0.695535990199541	1.27523330564612	0.69	0.372	1.04046076098871e-30	up
PN28_vs_PN0	Endocardial cells	SMCHD1	6.08720590493984e-35	0.675809531167226	1.66792221867391	0.531	0.222	1.69893916806871e-30	up
PN28_vs_PN0	Endocardial cells	RPS18	2.13292879702848e-34	0.309401487727353	-1.52103	0.239	0.577	5.95300427250648e-30	down
PN28_vs_PN0	Endocardial cells	IFIT1	2.52126846409246e-34	0.662684310436165	1.60822675525382	0.462	0.166	7.03686028328207e-30	up
PN28_vs_PN0	Endocardial cells	RPS20	5.15942829253647e-34	0.305824264965566	-1.45565	0.301	0.624	1.43999643644693e-29	down
PN28_vs_PN0	Endocardial cells	PHF11	6.25495979210734e-34	0.652027138883984	1.82445394475242	0.411	0.129	1.74575927797716e-29	up
PN28_vs_PN0	Endocardial cells	RPS6	8.76061192119163e-34	0.310649997792689	-1.50884	0.252	0.578	2.44508678720458e-29	down
PN28_vs_PN0	Endocardial cells	USP25	9.14105140190572e-34	0.658193812908352	1.44051506341017	0.449	0.151	2.55126744627189e-29	up
PN28_vs_PN0	Endocardial cells	DTX3L	4.99124145930824e-33	0.615631346018012	1.60739909181794	0.268	0.041	1.39305549129293e-28	up
PN28_vs_PN0	Endocardial cells	FBXO39	1.06918046752476e-32	0.628687588292425	1.46958763670327	0.319	0.069	2.98408268486159e-28	up
PN28_vs_PN0	Endocardial cells	ENSSSCG00000009303	1.12448646887582e-32	0.318996391047148	-1.55377	0.201	0.533	3.13844173463242e-28	down
PN28_vs_PN0	Endocardial cells	UBB	1.72180146852539e-32	0.303953569221261	-1.07591	0.415	0.727	4.80554789865437e-28	down
PN28_vs_PN0	Endocardial cells	PTMA	4.22891154202196e-32	0.301249613720643	-1.07964	0.576	0.827	1.18028921137833e-27	down
PN28_vs_PN0	Endocardial cells	ENSSSCG00000014540	1.06022909060732e-31	0.32087950291365	-1.38797	0.219	0.536	2.95909939188503e-27	down
PN28_vs_PN0	Endocardial cells	RPL7	1.65951787302968e-31	0.323649677732651	-1.3462	0.194	0.52	4.63171438362583e-27	down
PN28_vs_PN0	Endocardial cells	IFI44L	1.85300911361994e-31	0.657266742450998	1.40052074417316	0.467	0.178	5.17174843611324e-27	up
PN28_vs_PN0	Endocardial cells	IFI6	1.89683766262608e-31	0.696439607981635	1.31450095689283	0.888	0.642	5.2940739163894e-27	up
PN28_vs_PN0	Endocardial cells	ENSSSCG00000000207	2.16598988099939e-31	0.321373388663253	-1.45483	0.223	0.54	6.04527775786929e-27	down
PN28_vs_PN0	Endocardial cells	SERF2	2.26635251421121e-31	0.320836736270528	-1.46598	0.228	0.546	6.32538986716349e-27	down
PN28_vs_PN0	Endocardial cells	ENSSSCG00000030801	2.78226495636597e-31	0.638347331361469	1.57104	0.373	0.105	7.76530149321742e-27	up
PN28_vs_PN0	Endocardial cells	ENSSSCG00000017146	2.86876443876147e-31	0.620490188504326	1.48600830137333	0.295	0.059	8.00672154858326e-27	up
PN28_vs_PN0	Endocardial cells	RPLP2	2.95305511221033e-31	0.317172600653364	-1.31792	0.263	0.591	8.24197681817904e-27	down
PN28_vs_PN0	Endocardial cells	HSP90AB1	3.14675258704891e-31	0.323544830478545	-1.42186	0.203	0.528	8.7825864704535e-27	down
PN28_vs_PN0	Endocardial cells	TPM4	4.76063266229128e-31	0.325291365000883	-1.43707	0.194	0.517	1.32869257604549e-26	down
PN28_vs_PN0	Endocardial cells	RPS29	5.49515253781014e-31	0.315079794278651	-1.28492	0.304	0.624	1.53369707330281e-26	down
PN28_vs_PN0	Endocardial cells	RPL5	1.12325668092225e-30	0.32278054917888	-1.47536	0.234	0.545	3.13500939645399e-26	down
PN28_vs_PN0	Endocardial cells	RPL8	1.12582903403424e-30	0.323966978633233	-1.46643	0.223	0.534	3.14218883398956e-26	down
PN28_vs_PN0	Endocardial cells	SLC25A6	2.03793876611542e-30	0.320781553505209	-1.29539	0.266	0.572	5.68788709622813e-26	down
PN28_vs_PN0	Endocardial cells	ENSSSCG00000039506	2.27673295612817e-30	0.317580953116723	-1.32229	0.304	0.613	6.35436168055373e-26	down
PN28_vs_PN0	Endocardial cells	SAMD9	2.50727306177015e-30	0.64880446538937	1.41271248187779	0.435	0.153	6.99779911540049e-26	up
PN28_vs_PN0	Endocardial cells	GSN	3.09034008454538e-30	0.310178185149214	-1.0542	0.451	0.748	8.62513917596616e-26	down
PN28_vs_PN0	Endocardial cells	ENSSSCG00000034448	3.59585916376068e-30	0.313308427511919	-1.21981	0.393	0.681	1.0036042926056e-25	down
PN28_vs_PN0	Endocardial cells	RPS15	4.02229896295694e-30	0.328351249337807	-1.40998	0.199	0.511	1.12262364056128e-25	down
PN28_vs_PN0	Endocardial cells	EEF2	7.44962083389778e-30	0.320747064276885	-1.1894	0.281	0.596	2.07918917474087e-25	down
PN28_vs_PN0	Endocardial cells	NLRC5	7.51634363455317e-30	0.610853898110542	1.45907348261086	0.266	0.047	2.09781150840379e-25	up
PN28_vs_PN0	Endocardial cells	SETX	9.82290042285253e-30	0.652496192389193	1.40419982291367	0.462	0.179	2.74157150801814e-25	up
PN28_vs_PN0	Endocardial cells	RACK1	1.70542301541265e-29	0.32493681573371	-1.38214	0.257	0.556	4.7598356360167e-25	down
PN28_vs_PN0	Endocardial cells	STAT1	1.78848432747501e-29	0.672935888663253	1.28683543092677	0.607	0.33	4.99165975798275e-25	up
PN28_vs_PN0	Endocardial cells	ENSSSCG00000000361	2.14629022893437e-29	0.316430392459827	-1.14908	0.386	0.669	5.99029602895582e-25	down
PN28_vs_PN0	Endocardial cells	ENSSSCG00000011272	2.60464164000303e-29	0.330172280593325	-1.41116	0.212	0.512	7.26955481724846e-25	down
PN28_vs_PN0	Endocardial cells	ENSSSCG00000013889	4.41040387469524e-29	0.33664383939608	-1.36245	0.167	0.465	1.23094372142744e-24	down
PN28_vs_PN0	Endocardial cells	GNAI2	4.69984960842736e-29	0.332351999823415	-1.3023	0.192	0.504	1.31172802571208e-24	down
PN28_vs_PN0	Endocardial cells	RPL15	5.08975745829512e-29	0.330977948966979	-1.29142	0.21	0.514	1.42055130661017e-24	down
PN28_vs_PN0	Endocardial cells	FRYL	5.7891353413946e-29	0.647481458590853	1.31812805306738	0.449	0.163	1.61574767378323e-24	up
PN28_vs_PN0	Endocardial cells	ITGB1	6.01865880455467e-29	0.321058846900936	-1.1253	0.326	0.624	1.67980767235121e-24	down
PN28_vs_PN0	Endocardial cells	ACTB	6.55035412385852e-29	0.339165691771146	-1.35832	0.152	0.451	1.82820383596891e-24	down
PN28_vs_PN0	Endocardial cells	RPL38	1.02737858615613e-28	0.330867583436341	-1.53958	0.225	0.52	2.86741363396176e-24	down
PN28_vs_PN0	Endocardial cells	S100A10	1.23775827256779e-28	0.333269413296839	-1.4492	0.203	0.503	3.45458333873671e-24	down
PN28_vs_PN0	Endocardial cells	H3-3A	1.41017919362182e-28	0.332350620254282	-1.46133	0.221	0.508	3.93581012939851e-24	down
PN28_vs_PN0	Endocardial cells	ENSSSCG00000000261	2.02239092880907e-28	0.363784102948967	-1.61503	0.045	0.316	5.64449308230612e-24	down
PN28_vs_PN0	Endocardial cells	ENSSSCG00000033310	2.03514077054091e-28	0.327913925922656	-1.31085	0.263	0.56	5.68007789057969e-24	down
PN28_vs_PN0	Endocardial cells	RPS13	2.65708259752097e-28	0.333477728235917	-1.35488	0.21	0.511	7.41591752968104e-24	down
PN28_vs_PN0	Endocardial cells	ENSSSCG00000040273	3.49392844273877e-28	0.331286972452764	-1.29576	0.232	0.535	9.75155428368391e-24	down
PN28_vs_PN0	Endocardial cells	RPL37	4.24520851007082e-28	0.326611612661134	-1.25313	0.286	0.59	1.18483769516077e-23	down
PN28_vs_PN0	Endocardial cells	RPL11	8.52179171033736e-28	0.327351061716405	-1.23188	0.295	0.59	2.37843206635516e-23	down
PN28_vs_PN0	Endocardial cells	RPS4X	1.14344109128765e-27	0.337114272470422	-1.4389	0.201	0.493	3.19134408578382e-23	down
PN28_vs_PN0	Endocardial cells	BST2	1.36154903505229e-27	0.648405769909942	1.49919356000868	0.462	0.195	3.80008335683094e-23	up
PN28_vs_PN0	Endocardial cells	ENSSSCG00000003042	1.54592660596079e-27	0.324098037700865	-1.09038	0.357	0.646	4.31468115723656e-23	down
PN28_vs_PN0	Endocardial cells	CMPK2	1.69070576718679e-27	0.612556286420625	1.26945284106339	0.286	0.064	4.71875979621834e-23	up
PN28_vs_PN0	Endocardial cells	RPS25	2.01629461087835e-27	0.343507195832598	-1.29035	0.154	0.451	5.62747825896147e-23	down
PN28_vs_PN0	Endocardial cells	RPL4	2.84683221950032e-27	0.32793461945965	-1.26421	0.31	0.604	7.94550872462538e-23	down
PN28_vs_PN0	Endocardial cells	RPL27	4.61455551395006e-27	0.345384789422568	-1.50222	0.158	0.44	1.28792244394346e-22	down
PN28_vs_PN0	Endocardial cells	RPL24	4.68548735989965e-27	0.338400030902349	-1.21928	0.201	0.502	1.30771952214799e-22	down
PN28_vs_PN0	Endocardial cells	ATP5MC1	4.74899109117605e-27	0.359326715080346	-1.42056	0.08	0.355	1.32544341354723e-22	down
PN28_vs_PN0	Endocardial cells	ENSSSCG00000031088	6.03799237104721e-27	0.327061352198481	-1.12467	0.339	0.633	1.68520367075928e-22	down
PN28_vs_PN0	Endocardial cells	ISG12(A)	6.32186584997346e-27	0.671130032668197	1.62445354307775	0.656	0.418	1.76443275872759e-22	up
PN28_vs_PN0	Endocardial cells	TPT1	6.39934542225341e-27	0.319430955324033	-0.906107	0.567	0.796	1.78605730735093e-22	down
PN28_vs_PN0	Endocardial cells	ENSSSCG00000017509	6.63528382368517e-27	0.337126688592619	-1.3071	0.217	0.518	1.85190771519053e-22	down
PN28_vs_PN0	Endocardial cells	GCK	1.14791017020396e-26	0.346593291983048	-1.24682	0.15	0.445	3.20381728503926e-22	down
PN28_vs_PN0	Endocardial cells	COL5A1	1.63895590589261e-26	0.349613168815116	-1.43084	0.143	0.422	4.57432593334628e-22	down
PN28_vs_PN0	Endocardial cells	PDIA6	3.18169930042674e-26	0.347514844163871	-1.28283	0.158	0.445	8.88012274749103e-22	down
PN28_vs_PN0	Endocardial cells	RAMP2	3.83772976162567e-26	0.348430878068162	-1.26346	0.156	0.439	1.07111037646972e-21	down
PN28_vs_PN0	Endocardial cells	MYCBP2	5.68787347064426e-26	0.648862407292954	1.32589498268274	0.493	0.229	1.58748548565681e-21	up
PN28_vs_PN0	Endocardial cells	ENSSSCG00000020725	6.53395666036499e-26	0.33867042645241	-1.26721	0.241	0.53	1.82362730390787e-21	down
PN28_vs_PN0	Endocardial cells	ENSSSCG00000014569	7.99752228550301e-26	0.334297192300901	-1.20675	0.297	0.582	2.23210846988389e-21	down
PN28_vs_PN0	Endocardial cells	CFL1	8.33625315064561e-26	0.34981044720113	-1.25479	0.152	0.438	2.32664825434519e-21	down
PN28_vs_PN0	Endocardial cells	ENSSSCG00000033041	8.63958177485086e-26	0.32872925128024	-1.0811	0.413	0.655	2.41130727336088e-21	down
PN28_vs_PN0	Endocardial cells	RPL17-C18orf32	1.16887622140649e-25	0.339511963623521	-1.27094	0.246	0.528	3.2623335339455e-21	down
PN28_vs_PN0	Endocardial cells	PSAP	1.66102203623568e-25	0.328326417093413	-0.975897	0.438	0.687	4.63591250313379e-21	down
PN28_vs_PN0	Endocardial cells	SNX10	1.70912747160755e-25	0.591829639766908	1.17051877522429	0.217	0.033	4.77017477325667e-21	up
PN28_vs_PN0	Endocardial cells	DNAJC13	3.53849861062063e-25	0.625533893254459	1.49678718244261	0.362	0.126	9.87594962224218e-21	up
PN28_vs_PN0	Endocardial cells	FSTL1	3.75271878417672e-25	0.335203569221261	-1.07864	0.321	0.598	1.04738381266372e-20	down
PN28_vs_PN0	Endocardial cells	RPL6	4.63514533961804e-25	0.347047170227794	-1.23879	0.192	0.477	1.2936690642874e-20	down
PN28_vs_PN0	Endocardial cells	SYVN1	5.78136320549394e-25	0.338856668285361	-1.25909	0.286	0.557	1.61357847065336e-20	down
PN28_vs_PN0	Endocardial cells	CD93	6.34154813297358e-25	0.354375441462123	-1.30332	0.145	0.422	1.76992608391293e-20	down
PN28_vs_PN0	Endocardial cells	PARP9	6.51648432275719e-25	0.603409743069045	1.44471396346241	0.263	0.061	1.81875077448153e-20	up
PN28_vs_PN0	Endocardial cells	ITSN1	6.62118389012653e-25	0.618594660515628	1.38331290210555	0.333	0.103	1.84797242373432e-20	up
PN28_vs_PN0	Endocardial cells	SERPINH1	1.59363407844848e-24	0.33703425746071	-1.04877	0.33	0.602	4.44783271294971e-20	down
PN28_vs_PN0	Endocardial cells	ENSSSCG00000030849	1.64277955264184e-24	0.342649103831891	-1.18825	0.248	0.539	4.58499773142337e-20	down
PN28_vs_PN0	Endocardial cells	RPS9	1.90966333588414e-24	0.347884568691506	-1.23035	0.205	0.486	5.32987037045263e-20	down
PN28_vs_PN0	Endocardial cells	MFAP5	2.10306195289593e-24	0.351419024810171	-1.59835	0.176	0.457	5.86964591053254e-20	down
PN28_vs_PN0	Endocardial cells	ENSSSCG00000003187	2.62361318112789e-24	0.342633928571429	-0.999401	0.254	0.548	7.32250438852794e-20	down
PN28_vs_PN0	Endocardial cells	FN1	2.64053324372497e-24	0.337286718612043	-1.19103	0.333	0.613	7.36972828323639e-20	down
PN28_vs_PN0	Endocardial cells	NDST3	2.9168586258235e-24	0.590709429630938	1.60702027773402	0.217	0.038	8.1409524246734e-20	up
PN28_vs_PN0	Endocardial cells	RPL22	3.68864793087924e-24	0.349740089175349	-1.17848	0.199	0.477	1.0295016375084e-19	down
PN28_vs_PN0	Endocardial cells	RPS17	4.08261321287341e-24	0.342544256577786	-1.2111	0.277	0.549	1.13945734771297e-19	down
PN28_vs_PN0	Endocardial cells	ENSSSCG00000006081	5.7046996195366e-24	0.353037259403143	-1.23437	0.179	0.454	1.59218166381267e-19	down
PN28_vs_PN0	Endocardial cells	RPS3A	5.83672150143073e-24	0.35161354405792	-1.26983	0.196	0.462	1.62902897104932e-19	down
PN28_vs_PN0	Endocardial cells	ATP5F1A	5.91651332225233e-24	0.34900615839661	-1.17878	0.212	0.489	1.65129886824062e-19	down
PN28_vs_PN0	Endocardial cells	TSPAN3	6.0194300650378e-24	0.360037193183825	-1.27496	0.136	0.399	1.68002293115205e-19	down
PN28_vs_PN0	Endocardial cells	RPS15A	6.97835214897034e-24	0.353028981988345	-1.21957	0.181	0.456	1.94765808477762e-19	down
PN28_vs_PN0	Endocardial cells	ENSSSCG00000010212	8.02141544613549e-24	0.647161398552004	1.78580878494445	0.511	0.278	2.23877705101642e-19	up
PN28_vs_PN0	Endocardial cells	ENSSSCG00000034617	9.91959372038531e-24	0.340817036023309	-1.22852	0.317	0.588	2.76855860735954e-19	down
PN28_vs_PN0	Endocardial cells	HIVEP2	2.66471241207677e-23	0.610529699364295	1.58064794997737	0.306	0.094	7.43721234210627e-19	up
PN28_vs_PN0	Endocardial cells	CAMK2D	2.7956984863551e-23	0.640281487285891	1.28406818757263	0.484	0.232	7.8027944754171e-19	up
PN28_vs_PN0	Endocardial cells	ENSSSCG00000022176	3.05522682740518e-23	0.362385219848137	-1.16087	0.138	0.397	8.52713807528785e-19	down
PN28_vs_PN0	Endocardial cells	ENSSSCG00000036716	3.11350549419862e-23	0.34696163694155	-1.17297	0.263	0.533	8.68979383430834e-19	down
PN28_vs_PN0	Endocardial cells	ENSSSCG00000014672	3.16130242314966e-23	0.573892481900053	1.1150742070913	0.163	0.016	8.82319506301071e-19	up
PN28_vs_PN0	Endocardial cells	RPL3	5.79509732362215e-23	0.353780847165813	-0.950862	0.199	0.477	1.61741166302294e-18	down
PN28_vs_PN0	Endocardial cells	IL15	5.80888809785681e-23	0.598215665283419	1.46785802134544	0.254	0.062	1.62126066811184e-18	up
PN28_vs_PN0	Endocardial cells	ENSSSCG00000014565	6.59465041875075e-23	0.652838325534169	1.47541937656723	0.585	0.372	1.84056693187333e-18	up
PN28_vs_PN0	Endocardial cells	MYL3	7.44510065365613e-23	0.347552092530461	-1.09716	0.266	0.545	2.07792759243542e-18	down
PN28_vs_PN0	Endocardial cells	RPL10	9.41913061104476e-23	0.347387923803638	-1.12183	0.277	0.549	2.62887935354259e-18	down
PN28_vs_PN0	Endocardial cells	ENSSSCG00000003691	1.17687869271449e-22	0.347672115045029	-1.06361	0.279	0.549	3.28466843136615e-18	down
PN28_vs_PN0	Endocardial cells	PPIB	1.20637348728177e-22	0.358839727176408	-1.04954	0.167	0.443	3.36698840300341e-18	down
PN28_vs_PN0	Endocardial cells	TGM2	1.24920109442259e-22	0.370732992671729	-1.42308	0.105	0.354	3.48652025453345e-18	down
PN28_vs_PN0	Endocardial cells	HYAL2	1.55563649040036e-22	0.366459087497793	-1.56498	0.127	0.384	4.34178144470741e-18	down
PN28_vs_PN0	Endocardial cells	ZBTB20	2.61684636485539e-22	0.660870177026311	0.877442319669118	0.75	0.559	7.3036182043114e-18	up
PN28_vs_PN0	Endocardial cells	ENSSSCG00000039544	2.7468748868466e-22	0.344056264347519	-1.10124	0.357	0.616	7.66652780918885e-18	down
PN28_vs_PN0	Endocardial cells	YBX1	2.96370702617615e-22	0.364297302666431	-1.25987	0.15	0.404	8.27170631005764e-18	down
PN28_vs_PN0	Endocardial cells	ARL15	3.83570721073415e-22	0.63676772470422	1.31948187677621	0.482	0.236	1.0705458825159e-17	up
[truncated: 165,539 more rows]

## Sheet: S9
Table S9 Go enrichment results of each module identified by WGCNA analysis
[truncated: 4,400 more rows]

## Sheet: S10
Table S10 A collection of marker genes for clusters identified in pseudotime analysis of immune cells
[truncated: 1,809 more rows]

[truncated: 3 more sheets: S11, S12, S13]
